# Supplementary material for: Identification of a prognostic signature based on immunogenic adverse event-related genes to guide therapy for non-small cell lung cancer
Source: Front Immunol. 2026 Jan 12;16:1656375. doi: 10.3389/fimmu.2025.1656375 (PMC12833344; doi:10.3389/fimmu.2025.1656375)
Supplement: Supplementary file 3 [file Table1.xlsx]

## Sheet: Sheet1
ES distribution of 994 NSCLC tumor samples and 107 normal control samples
Sample ID	Sample type	Cancer type	Enrichment scores (ES)
TCGA-38-4625-11	Solid Tissue Normal	LUAD	0.40789
TCGA-38-4626-11	Solid Tissue Normal	LUAD	0.375375
TCGA-38-4627-11	Solid Tissue Normal	LUAD	0.371893
TCGA-38-4632-11	Solid Tissue Normal	LUAD	0.35247
TCGA-44-2655-11	Solid Tissue Normal	LUAD	0.275365
TCGA-44-2657-11	Solid Tissue Normal	LUAD	0.791456
TCGA-44-2661-11	Solid Tissue Normal	LUAD	0.282511
TCGA-44-2662-11	Solid Tissue Normal	LUAD	0.373765
TCGA-44-2665-11	Solid Tissue Normal	LUAD	0.34874
TCGA-44-2668-11	Solid Tissue Normal	LUAD	0.355262
TCGA-44-3396-11	Solid Tissue Normal	LUAD	0.439881
TCGA-44-5645-11	Solid Tissue Normal	LUAD	0.297977
TCGA-44-6144-11	Solid Tissue Normal	LUAD	0.413013
TCGA-44-6145-11	Solid Tissue Normal	LUAD	0.335959
TCGA-44-6146-11	Solid Tissue Normal	LUAD	0.432097
TCGA-44-6147-11	Solid Tissue Normal	LUAD	0.296406
TCGA-44-6148-11	Solid Tissue Normal	LUAD	0.28123
TCGA-44-6776-11	Solid Tissue Normal	LUAD	0.34254
TCGA-44-6777-11	Solid Tissue Normal	LUAD	0.364528
TCGA-44-6778-11	Solid Tissue Normal	LUAD	0.340342
TCGA-49-4490-11	Solid Tissue Normal	LUAD	0.496195
TCGA-49-4512-11	Solid Tissue Normal	LUAD	0.437797
TCGA-49-6742-11	Solid Tissue Normal	LUAD	0.328065
TCGA-49-6743-11	Solid Tissue Normal	LUAD	0.392546
TCGA-49-6744-11	Solid Tissue Normal	LUAD	0.362768
TCGA-49-6745-11	Solid Tissue Normal	LUAD	0.432699
TCGA-49-6761-11	Solid Tissue Normal	LUAD	0.360587
TCGA-50-5930-11	Solid Tissue Normal	LUAD	0.262454
TCGA-50-5931-11	Solid Tissue Normal	LUAD	0.430716
TCGA-50-5932-11	Solid Tissue Normal	LUAD	0.319439
TCGA-50-5933-11	Solid Tissue Normal	LUAD	0.373654
TCGA-50-5935-11	Solid Tissue Normal	LUAD	0.23802
TCGA-50-5936-11	Solid Tissue Normal	LUAD	0.424691
TCGA-50-5939-11	Solid Tissue Normal	LUAD	0.223372
TCGA-50-6595-11	Solid Tissue Normal	LUAD	0.389859
TCGA-55-6968-11	Solid Tissue Normal	LUAD	0.526401
TCGA-55-6969-11	Solid Tissue Normal	LUAD	0.245729
TCGA-55-6970-11	Solid Tissue Normal	LUAD	0.472785
TCGA-55-6971-11	Solid Tissue Normal	LUAD	0.383558
TCGA-55-6972-11	Solid Tissue Normal	LUAD	0.417106
TCGA-55-6975-11	Solid Tissue Normal	LUAD	0.384183
TCGA-55-6978-11	Solid Tissue Normal	LUAD	0.364877
TCGA-55-6979-11	Solid Tissue Normal	LUAD	0.347977
TCGA-55-6980-11	Solid Tissue Normal	LUAD	0.443972
TCGA-55-6981-11	Solid Tissue Normal	LUAD	0.311727
TCGA-55-6982-11	Solid Tissue Normal	LUAD	0.403584
TCGA-55-6983-11	Solid Tissue Normal	LUAD	0.512463
TCGA-55-6984-11	Solid Tissue Normal	LUAD	0.37558
TCGA-55-6985-11	Solid Tissue Normal	LUAD	0.370366
TCGA-55-6986-11	Solid Tissue Normal	LUAD	0.259314
TCGA-73-4676-11	Solid Tissue Normal	LUAD	0.460375
TCGA-91-6828-11	Solid Tissue Normal	LUAD	0.363982
TCGA-91-6829-11	Solid Tissue Normal	LUAD	0.386351
TCGA-91-6831-11	Solid Tissue Normal	LUAD	0.34516
TCGA-91-6835-11	Solid Tissue Normal	LUAD	0.265039
TCGA-91-6836-11	Solid Tissue Normal	LUAD	0.428602
TCGA-91-6847-11	Solid Tissue Normal	LUAD	0.163707
TCGA-91-6849-11	Solid Tissue Normal	LUAD	0.292959
TCGA-22-4593-11	Solid Tissue Normal	LUSC	0.410204
TCGA-22-4609-11	Solid Tissue Normal	LUSC	0.467859
TCGA-22-5471-11	Solid Tissue Normal	LUSC	0.361463
TCGA-22-5472-11	Solid Tissue Normal	LUSC	0.416478
TCGA-22-5478-11	Solid Tissue Normal	LUSC	0.438782
TCGA-22-5481-11	Solid Tissue Normal	LUSC	0.366172
TCGA-22-5482-11	Solid Tissue Normal	LUSC	0.45331
TCGA-22-5483-11	Solid Tissue Normal	LUSC	0.426912
TCGA-22-5489-11	Solid Tissue Normal	LUSC	0.404208
TCGA-22-5491-11	Solid Tissue Normal	LUSC	0.388482
TCGA-33-4587-11	Solid Tissue Normal	LUSC	0.546927
TCGA-33-6737-11	Solid Tissue Normal	LUSC	0.466675
TCGA-34-7107-11	Solid Tissue Normal	LUSC	0.330051
TCGA-34-8454-11	Solid Tissue Normal	LUSC	0.586213
TCGA-39-5040-11	Solid Tissue Normal	LUSC	0.462809
TCGA-43-5670-11	Solid Tissue Normal	LUSC	0.432481
TCGA-43-6143-11	Solid Tissue Normal	LUSC	0.588151
TCGA-43-6647-11	Solid Tissue Normal	LUSC	0.39539
TCGA-43-6771-11	Solid Tissue Normal	LUSC	0.336826
TCGA-43-6773-11	Solid Tissue Normal	LUSC	0.398868
TCGA-43-7657-11	Solid Tissue Normal	LUSC	0.433297
TCGA-43-7658-11	Solid Tissue Normal	LUSC	0.400668
TCGA-51-4079-11	Solid Tissue Normal	LUSC	0.373072
TCGA-51-4081-11	Solid Tissue Normal	LUSC	0.363528
TCGA-56-7222-11	Solid Tissue Normal	LUSC	0.369556
TCGA-56-7579-11	Solid Tissue Normal	LUSC	0.410393
TCGA-56-7580-11	Solid Tissue Normal	LUSC	0.445044
TCGA-56-7582-11	Solid Tissue Normal	LUSC	0.328475
TCGA-56-7730-11	Solid Tissue Normal	LUSC	0.307166
TCGA-56-7731-11	Solid Tissue Normal	LUSC	0.383062
TCGA-56-7823-11	Solid Tissue Normal	LUSC	0.466451
TCGA-56-8082-11	Solid Tissue Normal	LUSC	0.419629
TCGA-56-8083-11	Solid Tissue Normal	LUSC	0.373072
TCGA-56-8201-11	Solid Tissue Normal	LUSC	0.424841
TCGA-56-8309-11	Solid Tissue Normal	LUSC	0.353317
TCGA-56-8623-11	Solid Tissue Normal	LUSC	0.408201
TCGA-58-8386-11	Solid Tissue Normal	LUSC	0.450362
TCGA-60-2709-11	Solid Tissue Normal	LUSC	0.408383
TCGA-77-7138-11	Solid Tissue Normal	LUSC	0.39944
TCGA-77-7142-11	Solid Tissue Normal	LUSC	0.427558
TCGA-77-7335-11	Solid Tissue Normal	LUSC	0.635444
TCGA-77-7337-11	Solid Tissue Normal	LUSC	0.493314
TCGA-77-7338-11	Solid Tissue Normal	LUSC	0.484784
TCGA-77-8007-11	Solid Tissue Normal	LUSC	0.342471
TCGA-77-8008-11	Solid Tissue Normal	LUSC	0.280874
TCGA-85-7710-11	Solid Tissue Normal	LUSC	0.841768
TCGA-90-6837-11	Solid Tissue Normal	LUSC	0.351028
TCGA-90-7767-11	Solid Tissue Normal	LUSC	0.329484
TCGA-92-7340-11	Solid Tissue Normal	LUSC	0.421855
TCGA-05-4249-01	Primary Tumor	LUAD	0.29684
TCGA-05-4250-01	Primary Tumor	LUAD	0.40099
TCGA-05-4382-01	Primary Tumor	LUAD	0.386629
TCGA-05-4384-01	Primary Tumor	LUAD	0.30582
TCGA-05-4389-01	Primary Tumor	LUAD	0.53482
TCGA-05-4390-01	Primary Tumor	LUAD	0.130516
TCGA-05-4396-01	Primary Tumor	LUAD	0.192433
TCGA-05-4397-01	Primary Tumor	LUAD	0.346853
TCGA-05-4398-01	Primary Tumor	LUAD	0.371938
TCGA-05-4402-01	Primary Tumor	LUAD	0.342411
TCGA-05-4403-01	Primary Tumor	LUAD	0.215324
TCGA-05-4405-01	Primary Tumor	LUAD	0.23205
TCGA-05-4415-01	Primary Tumor	LUAD	0.225895
TCGA-05-4417-01	Primary Tumor	LUAD	0.364785
TCGA-05-4418-01	Primary Tumor	LUAD	0.406524
TCGA-05-4420-01	Primary Tumor	LUAD	0.174092
TCGA-05-4422-01	Primary Tumor	LUAD	0.592405
TCGA-05-4424-01	Primary Tumor	LUAD	0.391577
TCGA-05-4425-01	Primary Tumor	LUAD	0.346953
TCGA-05-4426-01	Primary Tumor	LUAD	0.187719
TCGA-05-4427-01	Primary Tumor	LUAD	0.400449
TCGA-05-4430-01	Primary Tumor	LUAD	0.324403
TCGA-05-4432-01	Primary Tumor	LUAD	0.371499
TCGA-05-4433-01	Primary Tumor	LUAD	0.339019
TCGA-05-4434-01	Primary Tumor	LUAD	0.452542
TCGA-05-5420-01	Primary Tumor	LUAD	0.598321
TCGA-05-5423-01	Primary Tumor	LUAD	0.402544
TCGA-05-5425-01	Primary Tumor	LUAD	0.480775
TCGA-05-5428-01	Primary Tumor	LUAD	0.404602
TCGA-05-5429-01	Primary Tumor	LUAD	0.189841
TCGA-05-5715-01	Primary Tumor	LUAD	0.263044
TCGA-35-3615-01	Primary Tumor	LUAD	0.273151
TCGA-35-4122-01	Primary Tumor	LUAD	0.349398
TCGA-35-4123-01	Primary Tumor	LUAD	0.624061
TCGA-35-5375-01	Primary Tumor	LUAD	0.349571
TCGA-38-4625-01	Primary Tumor	LUAD	0.287046
TCGA-38-4626-01	Primary Tumor	LUAD	0.197301
TCGA-38-4627-01	Primary Tumor	LUAD	0.262722
TCGA-38-4628-01	Primary Tumor	LUAD	0.301531
TCGA-38-4629-01	Primary Tumor	LUAD	0.386695
TCGA-38-4630-01	Primary Tumor	LUAD	0.298301
TCGA-38-4631-01	Primary Tumor	LUAD	0.163814
TCGA-38-4632-01	Primary Tumor	LUAD	0.388443
TCGA-38-6178-01	Primary Tumor	LUAD	0.102603
TCGA-38-7271-01	Primary Tumor	LUAD	0.868652
TCGA-38-A44F-01	Primary Tumor	LUAD	0.436122
TCGA-44-2655-01	Primary Tumor	LUAD	0.373707
TCGA-44-2656-01	Primary Tumor	LUAD	0.756755
TCGA-44-2657-01	Primary Tumor	LUAD	0.891026
TCGA-44-2659-01	Primary Tumor	LUAD	0.546861
TCGA-44-2661-01	Primary Tumor	LUAD	0.668443
TCGA-44-2662-01	Primary Tumor	LUAD	0.29053
TCGA-44-2665-01	Primary Tumor	LUAD	0.315496
TCGA-44-2666-01	Primary Tumor	LUAD	0.309773
TCGA-44-2668-01	Primary Tumor	LUAD	0.476733
TCGA-44-3396-01	Primary Tumor	LUAD	0.420198
TCGA-44-3398-01	Primary Tumor	LUAD	0.304233
TCGA-44-3917-01	Primary Tumor	LUAD	0.506084
TCGA-44-3918-01	Primary Tumor	LUAD	0.65574
TCGA-44-3919-01	Primary Tumor	LUAD	0.562523
TCGA-44-4112-01	Primary Tumor	LUAD	0.295654
TCGA-44-5643-01	Primary Tumor	LUAD	0.476592
TCGA-44-5644-01	Primary Tumor	LUAD	0.0875413
TCGA-44-5645-01	Primary Tumor	LUAD	0.455054
TCGA-44-6145-01	Primary Tumor	LUAD	0.58681
TCGA-44-6146-01	Primary Tumor	LUAD	0.245401
TCGA-44-6147-01	Primary Tumor	LUAD	0.712316
TCGA-44-6148-01	Primary Tumor	LUAD	0.202004
TCGA-44-6774-01	Primary Tumor	LUAD	0.304554
TCGA-44-6775-01	Primary Tumor	LUAD	0.403467
TCGA-44-6776-01	Primary Tumor	LUAD	0.168449
TCGA-44-6777-01	Primary Tumor	LUAD	0.321539
TCGA-44-6778-01	Primary Tumor	LUAD	0.581144
TCGA-44-6779-01	Primary Tumor	LUAD	0.59942
TCGA-44-7659-01	Primary Tumor	LUAD	0.2801
TCGA-44-7660-01	Primary Tumor	LUAD	0.192538
TCGA-44-7661-01	Primary Tumor	LUAD	0.291807
TCGA-44-7662-01	Primary Tumor	LUAD	0.36629
TCGA-44-7667-01	Primary Tumor	LUAD	0.194037
TCGA-44-7669-01	Primary Tumor	LUAD	0.266208
TCGA-44-7670-01	Primary Tumor	LUAD	0.182823
TCGA-44-7671-01	Primary Tumor	LUAD	0.109461
TCGA-44-7672-01	Primary Tumor	LUAD	0.561884
TCGA-44-8117-01	Primary Tumor	LUAD	0.270897
TCGA-44-8119-01	Primary Tumor	LUAD	0.233177
TCGA-44-8120-01	Primary Tumor	LUAD	0.262356
TCGA-44-A479-01	Primary Tumor	LUAD	0.705534
TCGA-44-A47A-01	Primary Tumor	LUAD	0.433534
TCGA-44-A47B-01	Primary Tumor	LUAD	0.481966
TCGA-44-A47G-01	Primary Tumor	LUAD	0.583661
TCGA-44-A4SS-01	Primary Tumor	LUAD	0.486593
TCGA-44-A4SU-01	Primary Tumor	LUAD	0.375677
TCGA-49-4486-01	Primary Tumor	LUAD	0.18658
TCGA-49-4487-01	Primary Tumor	LUAD	0.797643
TCGA-49-4488-01	Primary Tumor	LUAD	0.380443
TCGA-49-4490-01	Primary Tumor	LUAD	0.369043
TCGA-49-4494-01	Primary Tumor	LUAD	0.322319
TCGA-49-4501-01	Primary Tumor	LUAD	0.396749
TCGA-49-4505-01	Primary Tumor	LUAD	0.371839
TCGA-49-4506-01	Primary Tumor	LUAD	0.411239
TCGA-49-4507-01	Primary Tumor	LUAD	0.498095
TCGA-49-4510-01	Primary Tumor	LUAD	0.173482
TCGA-49-4512-01	Primary Tumor	LUAD	0.255458
TCGA-49-4514-01	Primary Tumor	LUAD	0.385242
TCGA-49-6742-01	Primary Tumor	LUAD	0.252156
TCGA-49-6743-01	Primary Tumor	LUAD	0.298046
TCGA-49-6744-01	Primary Tumor	LUAD	0.475057
TCGA-49-6745-01	Primary Tumor	LUAD	0.392054
TCGA-49-6761-01	Primary Tumor	LUAD	0.302287
TCGA-49-6767-01	Primary Tumor	LUAD	0.463772
TCGA-49-AAQV-01	Primary Tumor	LUAD	0.296888
TCGA-49-AAR0-01	Primary Tumor	LUAD	0.457508
TCGA-49-AAR2-01	Primary Tumor	LUAD	0.478313
TCGA-49-AAR3-01	Primary Tumor	LUAD	0.628405
TCGA-49-AAR4-01	Primary Tumor	LUAD	0.73523
TCGA-49-AAR9-01	Primary Tumor	LUAD	0.262076
TCGA-49-AARE-01	Primary Tumor	LUAD	0.241439
TCGA-49-AARN-01	Primary Tumor	LUAD	0.319751
TCGA-49-AARO-01	Primary Tumor	LUAD	0.418587
TCGA-49-AARQ-01	Primary Tumor	LUAD	0.406521
TCGA-49-AARR-01	Primary Tumor	LUAD	0.274458
TCGA-4B-A93V-01	Primary Tumor	LUAD	0.274365
TCGA-50-5044-01	Primary Tumor	LUAD	0.298231
TCGA-50-5045-01	Primary Tumor	LUAD	0.668052
TCGA-50-5049-01	Primary Tumor	LUAD	0.773516
TCGA-50-5051-01	Primary Tumor	LUAD	0.230386
TCGA-50-5055-01	Primary Tumor	LUAD	0.865644
TCGA-50-5066-01	Primary Tumor	LUAD	0.676016
TCGA-50-5068-01	Primary Tumor	LUAD	0.611816
TCGA-50-5072-01	Primary Tumor	LUAD	0.216591
TCGA-50-5930-01	Primary Tumor	LUAD	0.292008
TCGA-50-5931-01	Primary Tumor	LUAD	0.17822
TCGA-50-5932-01	Primary Tumor	LUAD	0.205621
TCGA-50-5933-01	Primary Tumor	LUAD	0.354597
TCGA-50-5935-01	Primary Tumor	LUAD	0.328795
TCGA-50-5936-01	Primary Tumor	LUAD	0.155264
TCGA-50-5939-01	Primary Tumor	LUAD	0.0176698
TCGA-50-5941-01	Primary Tumor	LUAD	0.561543
TCGA-50-5942-01	Primary Tumor	LUAD	0.391923
TCGA-50-5944-01	Primary Tumor	LUAD	0.25638
TCGA-50-5946-01	Primary Tumor	LUAD	0.301307
TCGA-50-6590-01	Primary Tumor	LUAD	0.474092
TCGA-50-6591-01	Primary Tumor	LUAD	0.0842656
TCGA-50-6592-01	Primary Tumor	LUAD	0.501398
TCGA-50-6593-01	Primary Tumor	LUAD	0.269355
TCGA-50-6594-01	Primary Tumor	LUAD	0.32266
TCGA-50-6595-01	Primary Tumor	LUAD	0.27573
TCGA-50-6597-01	Primary Tumor	LUAD	0.511214
TCGA-50-6673-01	Primary Tumor	LUAD	0.1406
TCGA-50-7109-01	Primary Tumor	LUAD	0.399384
TCGA-50-8457-01	Primary Tumor	LUAD	0.562277
TCGA-50-8459-01	Primary Tumor	LUAD	0.370221
TCGA-50-8460-01	Primary Tumor	LUAD	0.435098
TCGA-53-7624-01	Primary Tumor	LUAD	0.33473
TCGA-53-7626-01	Primary Tumor	LUAD	0.468029
TCGA-53-7813-01	Primary Tumor	LUAD	0.429155
TCGA-53-A4EZ-01	Primary Tumor	LUAD	0.265376
TCGA-55-1592-01	Primary Tumor	LUAD	0.190422
TCGA-55-1594-01	Primary Tumor	LUAD	0.417597
TCGA-55-1596-01	Primary Tumor	LUAD	0.275653
TCGA-55-5899-01	Primary Tumor	LUAD	0.315275
TCGA-55-6543-01	Primary Tumor	LUAD	0.174153
TCGA-55-6642-01	Primary Tumor	LUAD	0.389621
TCGA-55-6712-01	Primary Tumor	LUAD	0.594078
TCGA-55-6968-01	Primary Tumor	LUAD	0.556096
TCGA-55-6970-01	Primary Tumor	LUAD	0.311592
TCGA-55-6971-01	Primary Tumor	LUAD	0.572869
TCGA-55-6972-01	Primary Tumor	LUAD	0.201221
TCGA-55-6975-01	Primary Tumor	LUAD	0.16239
TCGA-55-6978-01	Primary Tumor	LUAD	0.629213
TCGA-55-6979-01	Primary Tumor	LUAD	0.565609
TCGA-55-6980-01	Primary Tumor	LUAD	0.380877
TCGA-55-6981-01	Primary Tumor	LUAD	0.128147
TCGA-55-6982-01	Primary Tumor	LUAD	0.264136
TCGA-55-6983-01	Primary Tumor	LUAD	0.679997
TCGA-55-6984-01	Primary Tumor	LUAD	0.0487613
TCGA-55-6985-01	Primary Tumor	LUAD	0.33434
TCGA-55-6986-01	Primary Tumor	LUAD	0.316171
TCGA-55-6987-01	Primary Tumor	LUAD	0.741599
TCGA-55-7227-01	Primary Tumor	LUAD	0.375206
TCGA-55-7281-01	Primary Tumor	LUAD	0.309522
TCGA-55-7283-01	Primary Tumor	LUAD	0.378681
TCGA-55-7284-01	Primary Tumor	LUAD	0.221035
TCGA-55-7570-01	Primary Tumor	LUAD	0.247158
TCGA-55-7573-01	Primary Tumor	LUAD	0.402727
TCGA-55-7574-01	Primary Tumor	LUAD	0.713089
TCGA-55-7576-01	Primary Tumor	LUAD	0.247871
TCGA-55-7724-01	Primary Tumor	LUAD	0.311255
TCGA-55-7725-01	Primary Tumor	LUAD	0.544025
TCGA-55-7726-01	Primary Tumor	LUAD	0.192047
TCGA-55-7727-01	Primary Tumor	LUAD	0.388264
TCGA-55-7728-01	Primary Tumor	LUAD	0.396094
TCGA-55-7815-01	Primary Tumor	LUAD	0.427107
TCGA-55-7816-01	Primary Tumor	LUAD	0.500955
TCGA-55-7903-01	Primary Tumor	LUAD	0.362783
TCGA-55-7907-01	Primary Tumor	LUAD	0.472199
TCGA-55-7910-01	Primary Tumor	LUAD	0.121285
TCGA-55-7911-01	Primary Tumor	LUAD	0.488398
TCGA-55-7913-01	Primary Tumor	LUAD	0.183832
TCGA-55-7914-01	Primary Tumor	LUAD	0.407708
TCGA-55-7994-01	Primary Tumor	LUAD	0.63159
TCGA-55-7995-01	Primary Tumor	LUAD	0.73417
TCGA-55-8085-01	Primary Tumor	LUAD	0.548327
TCGA-55-8087-01	Primary Tumor	LUAD	0.237428
TCGA-55-8089-01	Primary Tumor	LUAD	0.616248
TCGA-55-8090-01	Primary Tumor	LUAD	0.15282
TCGA-55-8091-01	Primary Tumor	LUAD	0.195532
TCGA-55-8092-01	Primary Tumor	LUAD	0.550894
TCGA-55-8094-01	Primary Tumor	LUAD	0.116152
TCGA-55-8096-01	Primary Tumor	LUAD	0.270651
TCGA-55-8097-01	Primary Tumor	LUAD	0.330983
TCGA-55-8203-01	Primary Tumor	LUAD	0.388123
TCGA-55-8204-01	Primary Tumor	LUAD	0
TCGA-55-8205-01	Primary Tumor	LUAD	0.456847
TCGA-55-8206-01	Primary Tumor	LUAD	0.244614
TCGA-55-8207-01	Primary Tumor	LUAD	0.367779
TCGA-55-8208-01	Primary Tumor	LUAD	0.637014
TCGA-55-8299-01	Primary Tumor	LUAD	0.508919
TCGA-55-8301-01	Primary Tumor	LUAD	0.595112
TCGA-55-8302-01	Primary Tumor	LUAD	0.313617
TCGA-55-8505-01	Primary Tumor	LUAD	0.0958906
TCGA-55-8506-01	Primary Tumor	LUAD	0.18725
TCGA-55-8507-01	Primary Tumor	LUAD	0.253354
TCGA-55-8508-01	Primary Tumor	LUAD	0.360268
TCGA-55-8510-01	Primary Tumor	LUAD	0.464636
TCGA-55-8511-01	Primary Tumor	LUAD	0.437254
TCGA-55-8512-01	Primary Tumor	LUAD	0.28586
TCGA-55-8513-01	Primary Tumor	LUAD	0.223127
TCGA-55-8514-01	Primary Tumor	LUAD	0.165334
TCGA-55-8614-01	Primary Tumor	LUAD	0.288937
TCGA-55-8615-01	Primary Tumor	LUAD	0.161903
TCGA-55-8616-01	Primary Tumor	LUAD	0.203117
TCGA-55-8619-01	Primary Tumor	LUAD	0.514022
TCGA-55-8620-01	Primary Tumor	LUAD	0.488244
TCGA-55-8621-01	Primary Tumor	LUAD	0.383131
TCGA-55-A48X-01	Primary Tumor	LUAD	0.582207
TCGA-55-A48Y-01	Primary Tumor	LUAD	0.233845
TCGA-55-A48Z-01	Primary Tumor	LUAD	0.304819
TCGA-55-A490-01	Primary Tumor	LUAD	0.25186
TCGA-55-A491-01	Primary Tumor	LUAD	0.295415
TCGA-55-A492-01	Primary Tumor	LUAD	0.293561
TCGA-55-A493-01	Primary Tumor	LUAD	0.554316
TCGA-55-A494-01	Primary Tumor	LUAD	0.189228
TCGA-55-A4DF-01	Primary Tumor	LUAD	0.558686
TCGA-55-A4DG-01	Primary Tumor	LUAD	0.390272
TCGA-55-A57B-01	Primary Tumor	LUAD	0.288351
TCGA-62-8394-01	Primary Tumor	LUAD	0.300013
TCGA-62-8395-01	Primary Tumor	LUAD	0.215043
TCGA-62-8397-01	Primary Tumor	LUAD	0.276727
TCGA-62-8398-01	Primary Tumor	LUAD	0.286683
TCGA-62-8399-01	Primary Tumor	LUAD	0.242125
TCGA-62-8402-01	Primary Tumor	LUAD	0.417997
TCGA-62-A46O-01	Primary Tumor	LUAD	0.0751706
TCGA-62-A46P-01	Primary Tumor	LUAD	0.15665
TCGA-62-A46R-01	Primary Tumor	LUAD	0.39353
TCGA-62-A46S-01	Primary Tumor	LUAD	0.218553
TCGA-62-A46V-01	Primary Tumor	LUAD	0.201091
TCGA-62-A46Y-01	Primary Tumor	LUAD	0.402199
TCGA-62-A470-01	Primary Tumor	LUAD	0.260436
TCGA-62-A471-01	Primary Tumor	LUAD	0.167517
TCGA-62-A472-01	Primary Tumor	LUAD	0.348618
TCGA-64-1676-01	Primary Tumor	LUAD	0.223093
TCGA-64-1677-01	Primary Tumor	LUAD	0.495943
TCGA-64-1678-01	Primary Tumor	LUAD	0.133684
TCGA-64-1679-01	Primary Tumor	LUAD	0.253771
TCGA-64-1680-01	Primary Tumor	LUAD	0.307822
TCGA-64-1681-01	Primary Tumor	LUAD	0.360307
TCGA-64-5774-01	Primary Tumor	LUAD	0.0786456
TCGA-64-5775-01	Primary Tumor	LUAD	0.203003
TCGA-64-5778-01	Primary Tumor	LUAD	0.709987
TCGA-64-5779-01	Primary Tumor	LUAD	0.469935
TCGA-64-5781-01	Primary Tumor	LUAD	0.471775
TCGA-64-5815-01	Primary Tumor	LUAD	0.265124
TCGA-67-3770-01	Primary Tumor	LUAD	0.404874
TCGA-67-3771-01	Primary Tumor	LUAD	0.510137
TCGA-67-3772-01	Primary Tumor	LUAD	0.352246
TCGA-67-3773-01	Primary Tumor	LUAD	0.485379
TCGA-67-3774-01	Primary Tumor	LUAD	0.394339
TCGA-67-4679-01	Primary Tumor	LUAD	0.419007
TCGA-67-6215-01	Primary Tumor	LUAD	0.271192
TCGA-67-6216-01	Primary Tumor	LUAD	0.35872
TCGA-67-6217-01	Primary Tumor	LUAD	0.443127
TCGA-69-7760-01	Primary Tumor	LUAD	0.160807
TCGA-69-7761-01	Primary Tumor	LUAD	0.593767
TCGA-69-7763-01	Primary Tumor	LUAD	0.290514
TCGA-69-7764-01	Primary Tumor	LUAD	0.405737
TCGA-69-7765-01	Primary Tumor	LUAD	0.306274
TCGA-69-7973-01	Primary Tumor	LUAD	0.130192
TCGA-69-7974-01	Primary Tumor	LUAD	0.312156
TCGA-69-7978-01	Primary Tumor	LUAD	0.550856
TCGA-69-7979-01	Primary Tumor	LUAD	0.198493
TCGA-69-7980-01	Primary Tumor	LUAD	0.491372
TCGA-69-8253-01	Primary Tumor	LUAD	0.0786092
TCGA-69-8254-01	Primary Tumor	LUAD	0.456804
TCGA-69-8255-01	Primary Tumor	LUAD	0.54329
TCGA-69-8453-01	Primary Tumor	LUAD	0.360684
TCGA-69-A59K-01	Primary Tumor	LUAD	0.350357
TCGA-71-6725-01	Primary Tumor	LUAD	0.202774
TCGA-71-8520-01	Primary Tumor	LUAD	0.181978
TCGA-73-4658-01	Primary Tumor	LUAD	0.34528
TCGA-73-4659-01	Primary Tumor	LUAD	0.108486
TCGA-73-4662-01	Primary Tumor	LUAD	0.483446
TCGA-73-4666-01	Primary Tumor	LUAD	0.619459
TCGA-73-4668-01	Primary Tumor	LUAD	0.256363
TCGA-73-4670-01	Primary Tumor	LUAD	0.153251
TCGA-73-4675-01	Primary Tumor	LUAD	0.152682
TCGA-73-4676-01	Primary Tumor	LUAD	0.261901
TCGA-73-4677-01	Primary Tumor	LUAD	0.294408
TCGA-73-7498-01	Primary Tumor	LUAD	0.312113
TCGA-73-7499-01	Primary Tumor	LUAD	0.633687
TCGA-73-A9RS-01	Primary Tumor	LUAD	0.215668
TCGA-75-5125-01	Primary Tumor	LUAD	0.410626
TCGA-75-5146-01	Primary Tumor	LUAD	0.315429
TCGA-75-5147-01	Primary Tumor	LUAD	0.399351
TCGA-75-6206-01	Primary Tumor	LUAD	0.198978
TCGA-75-6212-01	Primary Tumor	LUAD	0.360432
TCGA-75-6214-01	Primary Tumor	LUAD	0.173735
TCGA-75-7025-01	Primary Tumor	LUAD	0.331434
TCGA-75-7027-01	Primary Tumor	LUAD	0.188167
TCGA-78-7143-01	Primary Tumor	LUAD	0.315344
TCGA-78-7145-01	Primary Tumor	LUAD	0.263997
TCGA-78-7146-01	Primary Tumor	LUAD	0.308063
TCGA-78-7147-01	Primary Tumor	LUAD	0.35097
TCGA-78-7148-01	Primary Tumor	LUAD	0.293954
TCGA-78-7149-01	Primary Tumor	LUAD	0.213957
TCGA-78-7150-01	Primary Tumor	LUAD	0.101779
TCGA-78-7152-01	Primary Tumor	LUAD	0.517989
TCGA-78-7153-01	Primary Tumor	LUAD	0.223062
TCGA-78-7154-01	Primary Tumor	LUAD	0.378688
TCGA-78-7155-01	Primary Tumor	LUAD	0.377684
TCGA-78-7156-01	Primary Tumor	LUAD	0.192313
TCGA-78-7158-01	Primary Tumor	LUAD	0.352981
TCGA-78-7159-01	Primary Tumor	LUAD	0.272412
TCGA-78-7160-01	Primary Tumor	LUAD	0.440743
TCGA-78-7161-01	Primary Tumor	LUAD	0.173427
TCGA-78-7162-01	Primary Tumor	LUAD	0.550907
TCGA-78-7163-01	Primary Tumor	LUAD	0.280098
TCGA-78-7166-01	Primary Tumor	LUAD	0.329893
TCGA-78-7167-01	Primary Tumor	LUAD	0.274514
TCGA-78-7220-01	Primary Tumor	LUAD	0.21663
TCGA-78-7535-01	Primary Tumor	LUAD	0.203876
TCGA-78-7536-01	Primary Tumor	LUAD	0.341918
TCGA-78-7537-01	Primary Tumor	LUAD	0.433156
TCGA-78-7539-01	Primary Tumor	LUAD	0.520907
TCGA-78-7540-01	Primary Tumor	LUAD	0.169897
TCGA-78-7542-01	Primary Tumor	LUAD	0.169802
TCGA-78-7633-01	Primary Tumor	LUAD	0.156837
TCGA-78-8640-01	Primary Tumor	LUAD	0.416585
TCGA-78-8648-01	Primary Tumor	LUAD	0.61677
TCGA-78-8655-01	Primary Tumor	LUAD	0.432804
TCGA-78-8660-01	Primary Tumor	LUAD	0.531893
TCGA-78-8662-01	Primary Tumor	LUAD	0.267929
TCGA-80-5608-01	Primary Tumor	LUAD	0.296872
TCGA-80-5611-01	Primary Tumor	LUAD	0.40866
TCGA-83-5908-01	Primary Tumor	LUAD	0.642023
TCGA-86-6562-01	Primary Tumor	LUAD	0.112589
TCGA-86-6851-01	Primary Tumor	LUAD	0.760969
TCGA-86-7701-01	Primary Tumor	LUAD	0.603204
TCGA-86-7711-01	Primary Tumor	LUAD	0.198455
TCGA-86-7713-01	Primary Tumor	LUAD	0.155583
TCGA-86-7714-01	Primary Tumor	LUAD	0.2621
TCGA-86-7953-01	Primary Tumor	LUAD	0.406493
TCGA-86-7954-01	Primary Tumor	LUAD	0.449843
TCGA-86-7955-01	Primary Tumor	LUAD	0.137097
TCGA-86-8054-01	Primary Tumor	LUAD	0.144287
TCGA-86-8055-01	Primary Tumor	LUAD	0.15862
TCGA-86-8056-01	Primary Tumor	LUAD	0.20638
TCGA-86-8073-01	Primary Tumor	LUAD	0.175216
TCGA-86-8074-01	Primary Tumor	LUAD	0.263088
TCGA-86-8075-01	Primary Tumor	LUAD	0.212625
TCGA-86-8076-01	Primary Tumor	LUAD	0.493274
TCGA-86-8278-01	Primary Tumor	LUAD	0.322498
TCGA-86-8279-01	Primary Tumor	LUAD	0.24747
TCGA-86-8280-01	Primary Tumor	LUAD	0.45489
TCGA-86-8358-01	Primary Tumor	LUAD	0.219925
TCGA-86-8359-01	Primary Tumor	LUAD	0.548667
TCGA-86-8585-01	Primary Tumor	LUAD	0.475373
TCGA-86-8668-01	Primary Tumor	LUAD	0.362596
TCGA-86-8669-01	Primary Tumor	LUAD	0.411666
TCGA-86-8671-01	Primary Tumor	LUAD	0.815245
TCGA-86-8672-01	Primary Tumor	LUAD	0.490148
TCGA-86-8673-01	Primary Tumor	LUAD	0.329784
TCGA-86-8674-01	Primary Tumor	LUAD	0.179032
TCGA-86-A456-01	Primary Tumor	LUAD	0.390419
TCGA-86-A4D0-01	Primary Tumor	LUAD	0.242552
TCGA-86-A4JF-01	Primary Tumor	LUAD	0.24169
TCGA-86-A4P7-01	Primary Tumor	LUAD	0.361421
TCGA-86-A4P8-01	Primary Tumor	LUAD	0.594331
TCGA-91-6828-01	Primary Tumor	LUAD	0.336462
TCGA-91-6829-01	Primary Tumor	LUAD	0.302307
TCGA-91-6830-01	Primary Tumor	LUAD	0.350492
TCGA-91-6831-01	Primary Tumor	LUAD	0.148268
TCGA-91-6835-01	Primary Tumor	LUAD	0.84582
TCGA-91-6836-01	Primary Tumor	LUAD	0.251354
TCGA-91-6840-01	Primary Tumor	LUAD	0.475473
TCGA-91-6847-01	Primary Tumor	LUAD	0.134876
TCGA-91-6848-01	Primary Tumor	LUAD	0.364791
TCGA-91-6849-01	Primary Tumor	LUAD	0.321588
TCGA-91-7771-01	Primary Tumor	LUAD	0.580309
TCGA-91-8496-01	Primary Tumor	LUAD	0.383425
TCGA-91-8497-01	Primary Tumor	LUAD	0.516841
TCGA-91-8499-01	Primary Tumor	LUAD	0.471395
TCGA-91-A4BC-01	Primary Tumor	LUAD	0.77172
TCGA-91-A4BD-01	Primary Tumor	LUAD	0.380909
TCGA-93-7347-01	Primary Tumor	LUAD	0.611977
TCGA-93-7348-01	Primary Tumor	LUAD	0.318431
TCGA-93-A4JN-01	Primary Tumor	LUAD	0.279701
TCGA-93-A4JO-01	Primary Tumor	LUAD	0.575084
TCGA-93-A4JP-01	Primary Tumor	LUAD	0.255683
TCGA-93-A4JQ-01	Primary Tumor	LUAD	0.51089
TCGA-95-7039-01	Primary Tumor	LUAD	0.373997
TCGA-95-7043-01	Primary Tumor	LUAD	0.152134
TCGA-95-7562-01	Primary Tumor	LUAD	0.368592
TCGA-95-7567-01	Primary Tumor	LUAD	0.403222
TCGA-95-7944-01	Primary Tumor	LUAD	0.593036
TCGA-95-7947-01	Primary Tumor	LUAD	0.47241
TCGA-95-7948-01	Primary Tumor	LUAD	0.320544
TCGA-95-8039-01	Primary Tumor	LUAD	0.312109
TCGA-95-8494-01	Primary Tumor	LUAD	0.255229
TCGA-95-A4VK-01	Primary Tumor	LUAD	0.376184
TCGA-95-A4VN-01	Primary Tumor	LUAD	0.379606
TCGA-95-A4VP-01	Primary Tumor	LUAD	0.302378
TCGA-97-7546-01	Primary Tumor	LUAD	0.294404
TCGA-97-7547-01	Primary Tumor	LUAD	0.246283
TCGA-97-7552-01	Primary Tumor	LUAD	0.794274
TCGA-97-7553-01	Primary Tumor	LUAD	0.396351
TCGA-97-7554-01	Primary Tumor	LUAD	0.335167
TCGA-97-7937-01	Primary Tumor	LUAD	0.233332
TCGA-97-7938-01	Primary Tumor	LUAD	0.327028
TCGA-97-7941-01	Primary Tumor	LUAD	0.211284
TCGA-97-8171-01	Primary Tumor	LUAD	0.199532
TCGA-97-8172-01	Primary Tumor	LUAD	0.618815
TCGA-97-8174-01	Primary Tumor	LUAD	0.400772
TCGA-97-8175-01	Primary Tumor	LUAD	0.267209
TCGA-97-8176-01	Primary Tumor	LUAD	0.216363
TCGA-97-8177-01	Primary Tumor	LUAD	0.268828
TCGA-97-8179-01	Primary Tumor	LUAD	0.304797
TCGA-97-8547-01	Primary Tumor	LUAD	0.284157
TCGA-97-8552-01	Primary Tumor	LUAD	0.0278518
TCGA-97-A4LX-01	Primary Tumor	LUAD	0.652769
TCGA-97-A4M0-01	Primary Tumor	LUAD	0.534921
TCGA-97-A4M1-01	Primary Tumor	LUAD	0.369993
TCGA-97-A4M2-01	Primary Tumor	LUAD	0.473422
TCGA-97-A4M3-01	Primary Tumor	LUAD	0.165165
TCGA-97-A4M5-01	Primary Tumor	LUAD	0.340758
TCGA-97-A4M6-01	Primary Tumor	LUAD	0.476168
TCGA-97-A4M7-01	Primary Tumor	LUAD	0.43686
TCGA-99-7458-01	Primary Tumor	LUAD	0.496484
TCGA-99-8025-01	Primary Tumor	LUAD	0.195649
TCGA-99-8028-01	Primary Tumor	LUAD	0.692666
TCGA-99-8032-01	Primary Tumor	LUAD	0.205298
TCGA-99-8033-01	Primary Tumor	LUAD	0.336709
TCGA-99-AA5R-01	Primary Tumor	LUAD	0.59705
TCGA-J2-8192-01	Primary Tumor	LUAD	0.302593
TCGA-J2-8194-01	Primary Tumor	LUAD	0.282254
TCGA-J2-A4AD-01	Primary Tumor	LUAD	0.289044
TCGA-J2-A4AE-01	Primary Tumor	LUAD	0.293502
TCGA-J2-A4AG-01	Primary Tumor	LUAD	0.542748
TCGA-L4-A4E5-01	Primary Tumor	LUAD	0.214919
TCGA-L4-A4E6-01	Primary Tumor	LUAD	0.328528
TCGA-L9-A443-01	Primary Tumor	LUAD	0.314832
TCGA-L9-A444-01	Primary Tumor	LUAD	0.695519
TCGA-L9-A50W-01	Primary Tumor	LUAD	0.232461
TCGA-L9-A5IP-01	Primary Tumor	LUAD	0.190573
TCGA-L9-A743-01	Primary Tumor	LUAD	0.42921
TCGA-L9-A7SV-01	Primary Tumor	LUAD	0.221587
TCGA-L9-A8F4-01	Primary Tumor	LUAD	0.580232
TCGA-MN-A4N1-01	Primary Tumor	LUAD	0.205386
TCGA-MN-A4N4-01	Primary Tumor	LUAD	0.334386
TCGA-MN-A4N5-01	Primary Tumor	LUAD	0.446905
TCGA-MP-A4SV-01	Primary Tumor	LUAD	0.446714
TCGA-MP-A4SW-01	Primary Tumor	LUAD	0.275205
TCGA-MP-A4SY-01	Primary Tumor	LUAD	0.259995
TCGA-MP-A4T4-01	Primary Tumor	LUAD	0.592059
TCGA-MP-A4T6-01	Primary Tumor	LUAD	0.432427
TCGA-MP-A4T7-01	Primary Tumor	LUAD	0.21531
TCGA-MP-A4T8-01	Primary Tumor	LUAD	0.296494
TCGA-MP-A4T9-01	Primary Tumor	LUAD	0.427244
TCGA-MP-A4TA-01	Primary Tumor	LUAD	0.316804
TCGA-MP-A4TC-01	Primary Tumor	LUAD	0.272194
TCGA-MP-A4TD-01	Primary Tumor	LUAD	0.413556
TCGA-MP-A4TE-01	Primary Tumor	LUAD	0.0532439
TCGA-MP-A4TF-01	Primary Tumor	LUAD	0.1435
TCGA-MP-A4TH-01	Primary Tumor	LUAD	0.739748
TCGA-MP-A4TI-01	Primary Tumor	LUAD	0.590826
TCGA-MP-A4TJ-01	Primary Tumor	LUAD	0.78713
TCGA-MP-A4TK-01	Primary Tumor	LUAD	0.36297
TCGA-MP-A5C7-01	Primary Tumor	LUAD	0.199678
TCGA-NJ-A4YF-01	Primary Tumor	LUAD	0.234108
TCGA-NJ-A4YG-01	Primary Tumor	LUAD	0.247454
TCGA-NJ-A4YI-01	Primary Tumor	LUAD	0.291674
TCGA-NJ-A4YP-01	Primary Tumor	LUAD	0.319193
TCGA-NJ-A4YQ-01	Primary Tumor	LUAD	0.70845
TCGA-NJ-A55A-01	Primary Tumor	LUAD	0.425253
TCGA-NJ-A55O-01	Primary Tumor	LUAD	0.229528
TCGA-NJ-A55R-01	Primary Tumor	LUAD	0.143998
TCGA-NJ-A7XG-01	Primary Tumor	LUAD	0.174063
TCGA-O1-A52J-01	Primary Tumor	LUAD	0.308293
TCGA-S2-AA1A-01	Primary Tumor	LUAD	0.695831
TCGA-93-8067-01	FFPE Scrolls	LUAD	0.221808
TCGA-18-3406-01	Primary Tumor	LUSC	0.273509
TCGA-18-3407-01	Primary Tumor	LUSC	0.218526
TCGA-18-3408-01	Primary Tumor	LUSC	0.422198
TCGA-18-3409-01	Primary Tumor	LUSC	0.235026
TCGA-18-3410-01	Primary Tumor	LUSC	0.597925
TCGA-18-3411-01	Primary Tumor	LUSC	0.271722
TCGA-18-3412-01	Primary Tumor	LUSC	0.330231
TCGA-18-3414-01	Primary Tumor	LUSC	0.345502
TCGA-18-3415-01	Primary Tumor	LUSC	0.430215
TCGA-18-3416-01	Primary Tumor	LUSC	0.655476
TCGA-18-3417-01	Primary Tumor	LUSC	0.339245
TCGA-18-3419-01	Primary Tumor	LUSC	0.420557
TCGA-18-3421-01	Primary Tumor	LUSC	0.516878
TCGA-18-4083-01	Primary Tumor	LUSC	0.379513
TCGA-18-4086-01	Primary Tumor	LUSC	0.381153
TCGA-18-4721-01	Primary Tumor	LUSC	0.636685
TCGA-18-5592-01	Primary Tumor	LUSC	0.225224
TCGA-18-5595-01	Primary Tumor	LUSC	0.135751
TCGA-21-1070-01	Primary Tumor	LUSC	0.438609
TCGA-21-1071-01	Primary Tumor	LUSC	0.285637
TCGA-21-1072-01	Primary Tumor	LUSC	0.214891
TCGA-21-1075-01	Primary Tumor	LUSC	0.0620364
TCGA-21-1076-01	Primary Tumor	LUSC	0.487556
TCGA-21-1077-01	Primary Tumor	LUSC	0.25199
TCGA-21-1078-01	Primary Tumor	LUSC	0.329261
TCGA-21-1079-01	Primary Tumor	LUSC	0.31052
TCGA-21-1080-01	Primary Tumor	LUSC	0.335262
TCGA-21-1081-01	Primary Tumor	LUSC	0.200179
TCGA-21-1082-01	Primary Tumor	LUSC	0.388023
TCGA-21-1083-01	Primary Tumor	LUSC	0.39578
TCGA-21-5782-01	Primary Tumor	LUSC	0.392166
TCGA-21-5783-01	Primary Tumor	LUSC	0.158914
TCGA-21-5784-01	Primary Tumor	LUSC	0.342013
TCGA-21-5786-01	Primary Tumor	LUSC	0.339051
TCGA-21-5787-01	Primary Tumor	LUSC	0.54658
TCGA-21-A5DI-01	Primary Tumor	LUSC	0.295964
TCGA-22-0940-01	Primary Tumor	LUSC	0.541996
TCGA-22-0944-01	Primary Tumor	LUSC	0.104543
TCGA-22-1000-01	Primary Tumor	LUSC	0.344194
TCGA-22-1002-01	Primary Tumor	LUSC	0.333258
TCGA-22-1005-01	Primary Tumor	LUSC	0.655562
TCGA-22-1011-01	Primary Tumor	LUSC	0.505213
TCGA-22-1012-01	Primary Tumor	LUSC	0.267866
TCGA-22-1016-01	Primary Tumor	LUSC	0.261887
TCGA-22-1017-01	Primary Tumor	LUSC	0.359215
TCGA-22-4591-01	Primary Tumor	LUSC	0.201572
TCGA-22-4593-01	Primary Tumor	LUSC	0.290079
TCGA-22-4594-01	Primary Tumor	LUSC	0.414636
TCGA-22-4595-01	Primary Tumor	LUSC	0.225535
TCGA-22-4596-01	Primary Tumor	LUSC	0.495132
TCGA-22-4599-01	Primary Tumor	LUSC	0.623019
TCGA-22-4601-01	Primary Tumor	LUSC	0.31174
TCGA-22-4604-01	Primary Tumor	LUSC	0.462383
TCGA-22-4605-01	Primary Tumor	LUSC	0.147468
TCGA-22-4607-01	Primary Tumor	LUSC	0.180342
TCGA-22-4609-01	Primary Tumor	LUSC	0.51494
TCGA-22-4613-01	Primary Tumor	LUSC	0.543983
TCGA-22-5471-01	Primary Tumor	LUSC	0.592204
TCGA-22-5472-01	Primary Tumor	LUSC	0.287256
TCGA-22-5473-01	Primary Tumor	LUSC	0.327487
TCGA-22-5474-01	Primary Tumor	LUSC	0.591126
TCGA-22-5477-01	Primary Tumor	LUSC	0.43307
TCGA-22-5478-01	Primary Tumor	LUSC	0.296523
TCGA-22-5479-01	Primary Tumor	LUSC	0.216881
TCGA-22-5480-01	Primary Tumor	LUSC	0.505439
TCGA-22-5481-01	Primary Tumor	LUSC	0.539675
TCGA-22-5482-01	Primary Tumor	LUSC	0.189601
TCGA-22-5483-01	Primary Tumor	LUSC	0.293127
TCGA-22-5485-01	Primary Tumor	LUSC	0.186715
TCGA-22-5489-01	Primary Tumor	LUSC	0.560582
TCGA-22-5491-01	Primary Tumor	LUSC	0.327354
TCGA-22-5492-01	Primary Tumor	LUSC	0.527565
TCGA-22-A5C4-01	Primary Tumor	LUSC	0.207458
TCGA-33-4532-01	Primary Tumor	LUSC	0.256047
TCGA-33-4533-01	Primary Tumor	LUSC	0.246114
TCGA-33-4538-01	Primary Tumor	LUSC	0.258954
TCGA-33-4547-01	Primary Tumor	LUSC	0.201231
TCGA-33-4566-01	Primary Tumor	LUSC	0.443159
TCGA-33-4582-01	Primary Tumor	LUSC	0.212034
TCGA-33-4583-01	Primary Tumor	LUSC	0.390027
TCGA-33-4586-01	Primary Tumor	LUSC	0.218172
TCGA-33-4587-01	Primary Tumor	LUSC	0.340516
TCGA-33-4589-01	Primary Tumor	LUSC	0.398558
TCGA-33-6737-01	Primary Tumor	LUSC	0.345462
TCGA-33-6738-01	Primary Tumor	LUSC	0.351124
TCGA-33-A4WN-01	Primary Tumor	LUSC	0.166149
TCGA-33-A5GW-01	Primary Tumor	LUSC	0.130012
TCGA-33-AAS8-01	Primary Tumor	LUSC	0.23196
TCGA-33-AASB-01	Primary Tumor	LUSC	0.185548
TCGA-33-AASD-01	Primary Tumor	LUSC	0.134113
TCGA-33-AASI-01	Primary Tumor	LUSC	0.537299
TCGA-33-AASJ-01	Primary Tumor	LUSC	0.281553
TCGA-33-AASL-01	Primary Tumor	LUSC	0.435582
TCGA-34-2596-01	Primary Tumor	LUSC	0.438438
TCGA-34-2600-01	Primary Tumor	LUSC	0.242432
TCGA-34-2608-01	Primary Tumor	LUSC	0.363768
TCGA-34-5231-01	Primary Tumor	LUSC	0.470937
TCGA-34-5232-01	Primary Tumor	LUSC	0.639893
TCGA-34-5234-01	Primary Tumor	LUSC	0.469773
TCGA-34-5236-01	Primary Tumor	LUSC	0.213405
TCGA-34-5239-01	Primary Tumor	LUSC	0.552639
TCGA-34-5240-01	Primary Tumor	LUSC	0.288081
TCGA-34-5241-01	Primary Tumor	LUSC	0.391557
TCGA-34-5927-01	Primary Tumor	LUSC	0.298564
TCGA-34-5928-01	Primary Tumor	LUSC	0.304558
TCGA-34-5929-01	Primary Tumor	LUSC	0.370386
TCGA-34-7107-01	Primary Tumor	LUSC	0.240836
TCGA-34-8454-01	Primary Tumor	LUSC	0.378329
TCGA-34-8455-01	Primary Tumor	LUSC	0.229599
TCGA-34-8456-01	Primary Tumor	LUSC	0.316912
TCGA-34-A5IX-01	Primary Tumor	LUSC	0.275953
TCGA-37-3783-01	Primary Tumor	LUSC	0.439853
TCGA-37-3789-01	Primary Tumor	LUSC	0.372392
TCGA-37-3792-01	Primary Tumor	LUSC	0.397486
TCGA-37-4129-01	Primary Tumor	LUSC	0.12783
TCGA-37-4130-01	Primary Tumor	LUSC	0.711774
TCGA-37-4132-01	Primary Tumor	LUSC	0.604433
TCGA-37-4133-01	Primary Tumor	LUSC	0.472984
TCGA-37-4135-01	Primary Tumor	LUSC	0.382402
TCGA-37-4141-01	Primary Tumor	LUSC	0.406059
TCGA-37-5819-01	Primary Tumor	LUSC	0.380931
TCGA-37-A5EL-01	Primary Tumor	LUSC	0.301797
TCGA-37-A5EM-01	Primary Tumor	LUSC	0.383621
TCGA-37-A5EN-01	Primary Tumor	LUSC	0.440981
TCGA-39-5011-01	Primary Tumor	LUSC	0.447496
TCGA-39-5016-01	Primary Tumor	LUSC	0.572566
TCGA-39-5019-01	Primary Tumor	LUSC	0.38042
TCGA-39-5021-01	Primary Tumor	LUSC	0.501966
TCGA-39-5022-01	Primary Tumor	LUSC	0.601627
TCGA-39-5024-01	Primary Tumor	LUSC	0.340303
TCGA-39-5027-01	Primary Tumor	LUSC	0.30529
TCGA-39-5028-01	Primary Tumor	LUSC	0.179664
TCGA-39-5029-01	Primary Tumor	LUSC	0.385913
TCGA-39-5030-01	Primary Tumor	LUSC	0.680432
TCGA-39-5031-01	Primary Tumor	LUSC	0.322037
TCGA-39-5034-01	Primary Tumor	LUSC	0.393285
TCGA-39-5035-01	Primary Tumor	LUSC	0.519046
TCGA-39-5036-01	Primary Tumor	LUSC	0.316759
TCGA-39-5037-01	Primary Tumor	LUSC	0.235832
TCGA-39-5039-01	Primary Tumor	LUSC	0.230997
TCGA-39-5040-01	Primary Tumor	LUSC	0.221227
TCGA-43-2576-01	Primary Tumor	LUSC	0.382498
TCGA-43-2578-01	Primary Tumor	LUSC	0.331255
TCGA-43-2581-01	Primary Tumor	LUSC	0.263236
TCGA-43-3394-01	Primary Tumor	LUSC	0.159513
TCGA-43-3920-01	Primary Tumor	LUSC	0.376227
TCGA-43-5668-01	Primary Tumor	LUSC	0.612929
TCGA-43-5670-01	Primary Tumor	LUSC	0.320685
TCGA-43-6143-01	Primary Tumor	LUSC	0.202726
TCGA-43-6647-01	Primary Tumor	LUSC	0.364515
TCGA-43-6770-01	Primary Tumor	LUSC	0.262897
TCGA-43-6771-01	Primary Tumor	LUSC	0.33547
TCGA-43-6773-01	Primary Tumor	LUSC	0.592421
TCGA-43-7656-01	Primary Tumor	LUSC	0.455261
TCGA-43-7657-01	Primary Tumor	LUSC	0.216324
TCGA-43-7658-01	Primary Tumor	LUSC	0.658308
TCGA-43-8115-01	Primary Tumor	LUSC	0.561607
TCGA-43-8116-01	Primary Tumor	LUSC	0.465938
TCGA-43-8118-01	Primary Tumor	LUSC	0.299687
TCGA-43-A474-01	Primary Tumor	LUSC	0.142158
TCGA-43-A475-01	Primary Tumor	LUSC	0.697309
TCGA-43-A56U-01	Primary Tumor	LUSC	0.565873
TCGA-43-A56V-01	Primary Tumor	LUSC	0.157577
TCGA-46-3765-01	Primary Tumor	LUSC	0.437415
TCGA-46-3766-01	Primary Tumor	LUSC	0.593631
TCGA-46-3767-01	Primary Tumor	LUSC	0.461938
TCGA-46-3768-01	Primary Tumor	LUSC	0.324169
TCGA-46-3769-01	Primary Tumor	LUSC	0.475026
TCGA-46-6025-01	Primary Tumor	LUSC	0.268511
TCGA-46-6026-01	Primary Tumor	LUSC	0.16624
TCGA-51-4079-01	Primary Tumor	LUSC	0.205337
TCGA-51-4080-01	Primary Tumor	LUSC	0.337567
TCGA-51-4081-01	Primary Tumor	LUSC	0.144779
TCGA-51-6867-01	Primary Tumor	LUSC	0.498352
TCGA-52-7622-01	Primary Tumor	LUSC	0.395771
TCGA-52-7809-01	Primary Tumor	LUSC	0.291102
TCGA-52-7810-01	Primary Tumor	LUSC	0.277868
TCGA-52-7811-01	Primary Tumor	LUSC	0.192006
TCGA-52-7812-01	Primary Tumor	LUSC	0.511449
TCGA-56-1622-01	Primary Tumor	LUSC	0.310307
TCGA-56-5897-01	Primary Tumor	LUSC	0.409316
TCGA-56-5898-01	Primary Tumor	LUSC	0.165421
TCGA-56-6545-01	Primary Tumor	LUSC	0.360065
TCGA-56-7221-01	Primary Tumor	LUSC	0.138675
TCGA-56-7222-01	Primary Tumor	LUSC	0.31195
TCGA-56-7223-01	Primary Tumor	LUSC	0.197234
TCGA-56-7579-01	Primary Tumor	LUSC	0.152158
TCGA-56-7580-01	Primary Tumor	LUSC	0.352477
TCGA-56-7582-01	Primary Tumor	LUSC	0.334077
TCGA-56-7730-01	Primary Tumor	LUSC	0.181406
TCGA-56-7731-01	Primary Tumor	LUSC	0.298416
TCGA-56-7822-01	Primary Tumor	LUSC	0.118693
TCGA-56-7823-01	Primary Tumor	LUSC	0.338325
TCGA-56-8082-01	Primary Tumor	LUSC	0.286374
TCGA-56-8083-01	Primary Tumor	LUSC	0.112925
TCGA-56-8201-01	Primary Tumor	LUSC	0.505541
TCGA-56-8304-01	Primary Tumor	LUSC	0.270218
TCGA-56-8305-01	Primary Tumor	LUSC	0.116274
TCGA-56-8307-01	Primary Tumor	LUSC	0.515785
TCGA-56-8308-01	Primary Tumor	LUSC	0.283337
TCGA-56-8309-01	Primary Tumor	LUSC	0.670132
TCGA-56-8503-01	Primary Tumor	LUSC	0.198484
TCGA-56-8504-01	Primary Tumor	LUSC	0.379139
TCGA-56-8622-01	Primary Tumor	LUSC	0.180169
TCGA-56-8623-01	Primary Tumor	LUSC	0.437551
TCGA-56-8624-01	Primary Tumor	LUSC	0.137713
TCGA-56-8625-01	Primary Tumor	LUSC	0.595798
TCGA-56-8626-01	Primary Tumor	LUSC	0.230014
TCGA-56-8628-01	Primary Tumor	LUSC	0.473484
TCGA-56-8629-01	Primary Tumor	LUSC	0.365927
TCGA-56-A49D-01	Primary Tumor	LUSC	0.436271
TCGA-56-A4BW-01	Primary Tumor	LUSC	0.318683
TCGA-56-A4BX-01	Primary Tumor	LUSC	0.194301
TCGA-56-A4BY-01	Primary Tumor	LUSC	0.355141
TCGA-56-A4ZJ-01	Primary Tumor	LUSC	0.234508
TCGA-56-A4ZK-01	Primary Tumor	LUSC	0.442318
TCGA-56-A5DR-01	Primary Tumor	LUSC	0.206936
TCGA-56-A5DS-01	Primary Tumor	LUSC	0.258232
TCGA-56-A62T-01	Primary Tumor	LUSC	0.227487
TCGA-58-8386-01	Primary Tumor	LUSC	0.242569
TCGA-58-8387-01	Primary Tumor	LUSC	0.662472
TCGA-58-8388-01	Primary Tumor	LUSC	0.530973
TCGA-58-8390-01	Primary Tumor	LUSC	0.325036
TCGA-58-8391-01	Primary Tumor	LUSC	0.207831
TCGA-58-8392-01	Primary Tumor	LUSC	0.138507
TCGA-58-8393-01	Primary Tumor	LUSC	0.458386
TCGA-58-A46J-01	Primary Tumor	LUSC	0.298883
TCGA-58-A46K-01	Primary Tumor	LUSC	0.299581
TCGA-58-A46L-01	Primary Tumor	LUSC	0.47287
TCGA-58-A46M-01	Primary Tumor	LUSC	0.447239
TCGA-58-A46N-01	Primary Tumor	LUSC	0.183582
TCGA-60-2695-01	Primary Tumor	LUSC	0.483646
TCGA-60-2696-01	Primary Tumor	LUSC	0.322464
TCGA-60-2697-01	Primary Tumor	LUSC	0.672074
TCGA-60-2698-01	Primary Tumor	LUSC	0.483653
TCGA-60-2703-01	Primary Tumor	LUSC	0.114175
TCGA-60-2704-01	Primary Tumor	LUSC	0.433554
TCGA-60-2706-01	Primary Tumor	LUSC	0.44805
TCGA-60-2707-01	Primary Tumor	LUSC	0.212949
TCGA-60-2708-01	Primary Tumor	LUSC	0.255355
TCGA-60-2709-01	Primary Tumor	LUSC	0.559958
TCGA-60-2710-01	Primary Tumor	LUSC	0.402296
TCGA-60-2711-01	Primary Tumor	LUSC	0.500306
TCGA-60-2712-01	Primary Tumor	LUSC	0.594269
TCGA-60-2713-01	Primary Tumor	LUSC	0.482812
TCGA-60-2714-01	Primary Tumor	LUSC	0.34105
TCGA-60-2715-01	Primary Tumor	LUSC	0.369161
TCGA-60-2716-01	Primary Tumor	LUSC	0.165302
TCGA-60-2719-01	Primary Tumor	LUSC	0.298456
TCGA-60-2720-01	Primary Tumor	LUSC	0.328885
TCGA-60-2721-01	Primary Tumor	LUSC	0.52457
TCGA-60-2722-01	Primary Tumor	LUSC	0.23057
TCGA-60-2723-01	Primary Tumor	LUSC	0.522199
TCGA-60-2724-01	Primary Tumor	LUSC	0.278362
TCGA-60-2725-01	Primary Tumor	LUSC	0.365355
TCGA-60-2726-01	Primary Tumor	LUSC	0.462116
TCGA-63-6202-01	Primary Tumor	LUSC	0.419216
TCGA-63-7020-01	Primary Tumor	LUSC	0.429085
TCGA-63-7021-01	Primary Tumor	LUSC	0.340159
TCGA-63-7022-01	Primary Tumor	LUSC	0.504091
TCGA-63-7023-01	Primary Tumor	LUSC	0.487184
TCGA-63-A5MB-01	Primary Tumor	LUSC	0.360509
TCGA-63-A5MG-01	Primary Tumor	LUSC	0.181966
TCGA-63-A5MH-01	Primary Tumor	LUSC	0.337851
TCGA-63-A5MI-01	Primary Tumor	LUSC	0.189466
TCGA-63-A5MJ-01	Primary Tumor	LUSC	0.409312
TCGA-63-A5ML-01	Primary Tumor	LUSC	0.42874
TCGA-63-A5MM-01	Primary Tumor	LUSC	0.343551
TCGA-63-A5MN-01	Primary Tumor	LUSC	0.582156
TCGA-63-A5MP-01	Primary Tumor	LUSC	0.513453
TCGA-63-A5MR-01	Primary Tumor	LUSC	0.121911
TCGA-63-A5MS-01	Primary Tumor	LUSC	0.439718
TCGA-63-A5MT-01	Primary Tumor	LUSC	0.269921
TCGA-63-A5MV-01	Primary Tumor	LUSC	0.406999
TCGA-63-A5MW-01	Primary Tumor	LUSC	0.218786
TCGA-63-A5MY-01	Primary Tumor	LUSC	0.0818391
TCGA-66-2727-01	Primary Tumor	LUSC	0.34889
TCGA-66-2734-01	Primary Tumor	LUSC	0.192788
TCGA-66-2737-01	Primary Tumor	LUSC	0.419763
TCGA-66-2742-01	Primary Tumor	LUSC	0.190297
TCGA-66-2744-01	Primary Tumor	LUSC	0.573546
TCGA-66-2753-01	Primary Tumor	LUSC	0.161663
TCGA-66-2754-01	Primary Tumor	LUSC	0.249535
TCGA-66-2755-01	Primary Tumor	LUSC	0.48724
TCGA-66-2756-01	Primary Tumor	LUSC	0.212545
TCGA-66-2757-01	Primary Tumor	LUSC	0.528879
TCGA-66-2758-01	Primary Tumor	LUSC	0.638556
TCGA-66-2759-01	Primary Tumor	LUSC	0.397171
TCGA-66-2763-01	Primary Tumor	LUSC	0.125327
TCGA-66-2765-01	Primary Tumor	LUSC	0.314369
TCGA-66-2766-01	Primary Tumor	LUSC	0.4289
TCGA-66-2767-01	Primary Tumor	LUSC	0.631694
TCGA-66-2768-01	Primary Tumor	LUSC	0.296733
TCGA-66-2769-01	Primary Tumor	LUSC	0.426078
TCGA-66-2770-01	Primary Tumor	LUSC	0.337808
TCGA-66-2771-01	Primary Tumor	LUSC	0.431257
TCGA-66-2773-01	Primary Tumor	LUSC	0.383892
TCGA-66-2777-01	Primary Tumor	LUSC	0.26187
TCGA-66-2778-01	Primary Tumor	LUSC	0.156859
TCGA-66-2780-01	Primary Tumor	LUSC	0.194085
TCGA-66-2781-01	Primary Tumor	LUSC	0.219513
TCGA-66-2782-01	Primary Tumor	LUSC	0.288797
TCGA-66-2783-01	Primary Tumor	LUSC	0.396448
TCGA-66-2785-01	Primary Tumor	LUSC	0.520388
TCGA-66-2786-01	Primary Tumor	LUSC	0.315459
TCGA-66-2787-01	Primary Tumor	LUSC	0.560082
TCGA-66-2788-01	Primary Tumor	LUSC	0.440088
TCGA-66-2789-01	Primary Tumor	LUSC	0.246215
TCGA-66-2790-01	Primary Tumor	LUSC	0.338731
TCGA-66-2791-01	Primary Tumor	LUSC	0.521679
TCGA-66-2792-01	Primary Tumor	LUSC	0.290735
TCGA-66-2793-01	Primary Tumor	LUSC	0.200771
TCGA-66-2794-01	Primary Tumor	LUSC	0.639181
TCGA-66-2795-01	Primary Tumor	LUSC	0.247032
TCGA-66-2800-01	Primary Tumor	LUSC	0.270493
TCGA-68-7755-01	Primary Tumor	LUSC	0.251944
TCGA-68-7756-01	Primary Tumor	LUSC	0.213738
TCGA-68-7757-01	Primary Tumor	LUSC	0.276635
TCGA-68-8250-01	Primary Tumor	LUSC	0.302224
TCGA-68-8251-01	Primary Tumor	LUSC	0.495904
TCGA-68-A59I-01	Primary Tumor	LUSC	0.407153
TCGA-68-A59J-01	Primary Tumor	LUSC	0.387713
TCGA-70-6722-01	Primary Tumor	LUSC	0.274453
TCGA-70-6723-01	Primary Tumor	LUSC	0.301329
TCGA-77-6842-01	Primary Tumor	LUSC	0.558635
TCGA-77-6843-01	Primary Tumor	LUSC	0.186122
TCGA-77-6844-01	Primary Tumor	LUSC	0.349794
TCGA-77-6845-01	Primary Tumor	LUSC	0.159554
TCGA-77-7138-01	Primary Tumor	LUSC	0.212546
TCGA-77-7139-01	Primary Tumor	LUSC	0.288768
TCGA-77-7140-01	Primary Tumor	LUSC	0.255422
TCGA-77-7141-01	Primary Tumor	LUSC	0.255237
TCGA-77-7142-01	Primary Tumor	LUSC	0.345144
TCGA-77-7335-01	Primary Tumor	LUSC	0.666744
TCGA-77-7337-01	Primary Tumor	LUSC	0.261733
TCGA-77-7338-01	Primary Tumor	LUSC	0.276863
TCGA-77-7463-01	Primary Tumor	LUSC	0.216821
TCGA-77-7465-01	Primary Tumor	LUSC	0.62841
TCGA-77-8007-01	Primary Tumor	LUSC	0.453925
TCGA-77-8008-01	Primary Tumor	LUSC	0.215218
TCGA-77-8009-01	Primary Tumor	LUSC	0.279482
TCGA-77-8128-01	Primary Tumor	LUSC	0.174319
TCGA-77-8130-01	Primary Tumor	LUSC	0.144073
TCGA-77-8131-01	Primary Tumor	LUSC	0.349661
TCGA-77-8133-01	Primary Tumor	LUSC	0.603684
TCGA-77-8136-01	Primary Tumor	LUSC	0.460623
TCGA-77-8138-01	Primary Tumor	LUSC	0.194104
TCGA-77-8139-01	Primary Tumor	LUSC	0.328913
TCGA-77-8140-01	Primary Tumor	LUSC	0.24795
TCGA-77-8143-01	Primary Tumor	LUSC	0.295542
TCGA-77-8144-01	Primary Tumor	LUSC	0.292078
TCGA-77-8145-01	Primary Tumor	LUSC	0.221545
TCGA-77-8146-01	Primary Tumor	LUSC	0.279462
TCGA-77-8148-01	Primary Tumor	LUSC	0.335975
TCGA-77-8150-01	Primary Tumor	LUSC	0.422172
TCGA-77-8153-01	Primary Tumor	LUSC	0.266617
TCGA-77-8154-01	Primary Tumor	LUSC	0.204001
TCGA-77-8156-01	Primary Tumor	LUSC	0.616052
TCGA-77-A5FZ-01	Primary Tumor	LUSC	0.666823
TCGA-77-A5G1-01	Primary Tumor	LUSC	0.248403
TCGA-77-A5G3-01	Primary Tumor	LUSC	0.350806
TCGA-77-A5G6-01	Primary Tumor	LUSC	0.215489
TCGA-77-A5G7-01	Primary Tumor	LUSC	0.286653
TCGA-77-A5G8-01	Primary Tumor	LUSC	0.241716
TCGA-77-A5GA-01	Primary Tumor	LUSC	0.108129
TCGA-77-A5GB-01	Primary Tumor	LUSC	0.272685
TCGA-77-A5GF-01	Primary Tumor	LUSC	0.322302
TCGA-77-A5GH-01	Primary Tumor	LUSC	0.565517
TCGA-85-6175-01	Primary Tumor	LUSC	0.356367
TCGA-85-6560-01	Primary Tumor	LUSC	0.42201
TCGA-85-6561-01	Primary Tumor	LUSC	0.463135
TCGA-85-6798-01	Primary Tumor	LUSC	0.188379
TCGA-85-7696-01	Primary Tumor	LUSC	0.299308
TCGA-85-7697-01	Primary Tumor	LUSC	0.289544
TCGA-85-7698-01	Primary Tumor	LUSC	0.409614
TCGA-85-7699-01	Primary Tumor	LUSC	0.649178
TCGA-85-7710-01	Primary Tumor	LUSC	0.34383
TCGA-85-7843-01	Primary Tumor	LUSC	0.193191
TCGA-85-7844-01	Primary Tumor	LUSC	0.354227
TCGA-85-7950-01	Primary Tumor	LUSC	0.558493
TCGA-85-8048-01	Primary Tumor	LUSC	0.623267
TCGA-85-8049-01	Primary Tumor	LUSC	0.423636
TCGA-85-8052-01	Primary Tumor	LUSC	0.219153
TCGA-85-8070-01	Primary Tumor	LUSC	0.177217
TCGA-85-8071-01	Primary Tumor	LUSC	0.295718
TCGA-85-8072-01	Primary Tumor	LUSC	0.374429
TCGA-85-8276-01	Primary Tumor	LUSC	0.54191
TCGA-85-8277-01	Primary Tumor	LUSC	0.461973
TCGA-85-8287-01	Primary Tumor	LUSC	0.578929
TCGA-85-8288-01	Primary Tumor	LUSC	0.418657
TCGA-85-8350-01	Primary Tumor	LUSC	0.31903
TCGA-85-8351-01	Primary Tumor	LUSC	0.238027
TCGA-85-8352-01	Primary Tumor	LUSC	0.283429
TCGA-85-8353-01	Primary Tumor	LUSC	0.463754
TCGA-85-8354-01	Primary Tumor	LUSC	0.282252
TCGA-85-8355-01	Primary Tumor	LUSC	0.712024
TCGA-85-8479-01	Primary Tumor	LUSC	0.181243
TCGA-85-8481-01	Primary Tumor	LUSC	0.223401
TCGA-85-8580-01	Primary Tumor	LUSC	0.323162
TCGA-85-8582-01	Primary Tumor	LUSC	0.276198
TCGA-85-8584-01	Primary Tumor	LUSC	0.491411
TCGA-85-8664-01	Primary Tumor	LUSC	0.300781
TCGA-85-8666-01	Primary Tumor	LUSC	0.227284
TCGA-85-A4CL-01	Primary Tumor	LUSC	0.493846
TCGA-85-A4CN-01	Primary Tumor	LUSC	0.420736
TCGA-85-A4JB-01	Primary Tumor	LUSC	0.212018
TCGA-85-A4JC-01	Primary Tumor	LUSC	0.224788
TCGA-85-A4PA-01	Primary Tumor	LUSC	0.904463
TCGA-85-A4QQ-01	Primary Tumor	LUSC	0.24955
TCGA-85-A4QR-01	Primary Tumor	LUSC	0.163593
TCGA-85-A50M-01	Primary Tumor	LUSC	0.173454
TCGA-85-A50Z-01	Primary Tumor	LUSC	0.242792
TCGA-85-A510-01	Primary Tumor	LUSC	0.618249
TCGA-85-A511-01	Primary Tumor	LUSC	0.388998
TCGA-85-A512-01	Primary Tumor	LUSC	0.139037
TCGA-85-A513-01	Primary Tumor	LUSC	0.536109
TCGA-85-A53L-01	Primary Tumor	LUSC	0.22291
TCGA-85-A5B5-01	Primary Tumor	LUSC	0.195428
TCGA-90-6837-01	Primary Tumor	LUSC	0.215889
TCGA-90-7766-01	Primary Tumor	LUSC	0.426616
TCGA-90-7767-01	Primary Tumor	LUSC	0.535444
TCGA-90-7769-01	Primary Tumor	LUSC	0.213072
TCGA-90-7964-01	Primary Tumor	LUSC	0.200363
TCGA-90-A4ED-01	Primary Tumor	LUSC	0.417318
TCGA-90-A4EE-01	Primary Tumor	LUSC	0.694137
TCGA-90-A59Q-01	Primary Tumor	LUSC	0.516124
TCGA-92-7340-01	Primary Tumor	LUSC	0.428879
TCGA-92-7341-01	Primary Tumor	LUSC	0.282014
TCGA-92-8063-01	Primary Tumor	LUSC	0.150805
TCGA-92-8064-01	Primary Tumor	LUSC	0.608102
TCGA-92-8065-01	Primary Tumor	LUSC	0.305638
TCGA-94-7033-01	Primary Tumor	LUSC	0.245383
TCGA-94-7557-01	Primary Tumor	LUSC	0.165992
TCGA-94-7943-01	Primary Tumor	LUSC	0.384146
TCGA-94-8035-01	Primary Tumor	LUSC	0.212452
TCGA-94-8490-01	Primary Tumor	LUSC	0.334636
TCGA-94-8491-01	Primary Tumor	LUSC	0.460475
TCGA-94-A4VJ-01	Primary Tumor	LUSC	0.301311
TCGA-94-A5I4-01	Primary Tumor	LUSC	0.166131
TCGA-94-A5I6-01	Primary Tumor	LUSC	0.219806
TCGA-96-7544-01	Primary Tumor	LUSC	0.316979
TCGA-96-7545-01	Primary Tumor	LUSC	0.46333
TCGA-96-8169-01	Primary Tumor	LUSC	0.317871
TCGA-96-8170-01	Primary Tumor	LUSC	0.165374
TCGA-96-A4JK-01	Primary Tumor	LUSC	0.489117
TCGA-96-A4JL-01	Primary Tumor	LUSC	0.664075
TCGA-98-7454-01	Primary Tumor	LUSC	0.564175
TCGA-98-8020-01	Primary Tumor	LUSC	0.305973
TCGA-98-8021-01	Primary Tumor	LUSC	0.281101
TCGA-98-8022-01	Primary Tumor	LUSC	0.224717
TCGA-98-8023-01	Primary Tumor	LUSC	0.54334
TCGA-98-A538-01	Primary Tumor	LUSC	0.206067
TCGA-98-A539-01	Primary Tumor	LUSC	0.129807
TCGA-98-A53A-01	Primary Tumor	LUSC	0.324921
TCGA-98-A53B-01	Primary Tumor	LUSC	0.346723
TCGA-98-A53C-01	Primary Tumor	LUSC	0.652264
TCGA-98-A53D-01	Primary Tumor	LUSC	0.244783
TCGA-98-A53H-01	Primary Tumor	LUSC	0.470722
TCGA-98-A53I-01	Primary Tumor	LUSC	0.553484
TCGA-98-A53J-01	Primary Tumor	LUSC	0.255838
TCGA-J1-A4AH-01	Primary Tumor	LUSC	0.295509
TCGA-L3-A4E7-01	Primary Tumor	LUSC	0.113801
TCGA-L3-A524-01	Primary Tumor	LUSC	0.403222
TCGA-LA-A446-01	Primary Tumor	LUSC	0.161417
TCGA-LA-A7SW-01	Primary Tumor	LUSC	0.17248
TCGA-MF-A522-01	Primary Tumor	LUSC	0.319836
TCGA-NC-A5HD-01	Primary Tumor	LUSC	0.318248
TCGA-NC-A5HE-01	Primary Tumor	LUSC	0.704082
TCGA-NC-A5HF-01	Primary Tumor	LUSC	0.0859308
TCGA-NC-A5HG-01	Primary Tumor	LUSC	0.233659
TCGA-NC-A5HH-01	Primary Tumor	LUSC	0.395151
TCGA-NC-A5HI-01	Primary Tumor	LUSC	0.304154
TCGA-NC-A5HJ-01	Primary Tumor	LUSC	0.599007
TCGA-NC-A5HK-01	Primary Tumor	LUSC	0.243048
TCGA-NC-A5HL-01	Primary Tumor	LUSC	0.494491
TCGA-NC-A5HM-01	Primary Tumor	LUSC	0.257269
TCGA-NC-A5HN-01	Primary Tumor	LUSC	0.24209
TCGA-NC-A5HO-01	Primary Tumor	LUSC	0.367412
TCGA-NC-A5HP-01	Primary Tumor	LUSC	0.257638
TCGA-NC-A5HQ-01	Primary Tumor	LUSC	0.297223
TCGA-NC-A5HR-01	Primary Tumor	LUSC	0.32192
TCGA-NC-A5HT-01	Primary Tumor	LUSC	0.122109
TCGA-NK-A5CR-01	Primary Tumor	LUSC	0.134505
TCGA-NK-A5CT-01	Primary Tumor	LUSC	0.148344
TCGA-NK-A5CX-01	Primary Tumor	LUSC	0.30032
TCGA-NK-A5D1-01	Primary Tumor	LUSC	0.173716
TCGA-NK-A7XE-01	Primary Tumor	LUSC	0.384814
TCGA-O2-A52N-01	Primary Tumor	LUSC	0.305772
TCGA-O2-A52Q-01	Primary Tumor	LUSC	0.484383
TCGA-O2-A52S-01	Primary Tumor	LUSC	0.435821
TCGA-O2-A52V-01	Primary Tumor	LUSC	0.211314
TCGA-O2-A52W-01	Primary Tumor	LUSC	0.117944
TCGA-O2-A5IB-01	Primary Tumor	LUSC	0.267611
TCGA-XC-AA0X-01	Primary Tumor	LUSC	0.259896
