# Supplementary material for: Identification of a prognostic signature based on immunogenic adverse event-related genes to guide therapy for non-small cell lung cancer
Source: Front Immunol. 2026 Jan 12;16:1656375. doi: 10.3389/fimmu.2025.1656375 (PMC12833344; doi:10.3389/fimmu.2025.1656375)
Supplement: Supplementary file 4 [file Table2.xlsx]

## Sheet: merged-LUSC-LUAD-clinical-OS
Basic information of 994 NSCLC tumor samples
Sample ID	OS(mouths)	Age	Gender(0=female, 1=male)	M	N	T	Stage	Recurrence(0=No, 1=Yes)	Status(0=alive, 1=dead)
TCGA-44-3917-01	39.4333	33	0	0	0	2	1	0	0
TCGA-35-4123-01	6.06667	38	1	0	0	1	1	NA	1
TCGA-49-AARO-01	125.3	39	0	NA	0	1	1	1	0
TCGA-60-2716-01	49.1667	39	1	0	1	2	2	0	1
TCGA-33-4566-01	176.233	40	1	0	0	2	1	NA	1
TCGA-53-7624-01	34.7667	40	0	1	0	2	4	1	1
TCGA-L9-A5IP-01	1.93333	40	0	1	2	3	4	NA	1
TCGA-60-2697-01	12.4	41	1	0	2	2	2	1	0
TCGA-49-AARQ-01	224.4	41	0	NA	0	2	1	0	0
TCGA-55-8512-01	20.2333	41	1	1	1	1	4	0	1
TCGA-73-A9RS-01	11.3333	41	1	0	0	3	2	0	1
TCGA-05-4420-01	30.4	41	1	0	0	2	1	0	1
TCGA-86-8076-01	33.1	42	1	0	0	1	1	0	0
TCGA-38-4632-01	45.2333	42	1	1	1	2	4	1	1
TCGA-95-7948-01	15.8667	42	0	0	0	2	1	0	1
TCGA-69-7973-01	7.66667	42	0	0	0	2	1	0	1
TCGA-50-5051-01	15.9333	42	0	0	2	2	3	1	1
TCGA-44-2666-01	3.23333	43	1	0	0	2	1	0	0
TCGA-39-5016-01	128.333	44	1	0	1	2	2	0	0
TCGA-86-8358-01	21.7667	44	1	0	0	2	1	0	0
TCGA-O2-A52Q-01	3.76667	44	0	NA	1	3	3	NA	1
TCGA-97-A4M6-01	18.9333	45	0	0	0	1	1	0	0
TCGA-92-7340-01	2.73333	45	0	NA	1	2	2	0	0
TCGA-49-4490-01	12.8333	45	0	0	2	3	3	0	1
TCGA-78-7535-01	31.6333	45	1	0	0	2	1	1	1
TCGA-73-4676-01	9.36667	45	1	0	1	2	2	NA	1
TCGA-L3-A524-01	16.3333	45	0	0	0	3	2	0	1
TCGA-85-7950-01	19.2	46	1	0	0	2	1	0	0
TCGA-85-A512-01	15.5	46	1	0	1	1	2	0	1
TCGA-86-8279-01	31.6333	46	1	0	1	2	2	0	1
TCGA-49-6767-01	22.5667	46	0	NA	0	3	2	NA	1
TCGA-43-2581-01	39.2	47	0	0	1	3	3	0	0
TCGA-05-4398-01	47.7	47	0	0	3	4	3	0	0
TCGA-50-5930-01	9.4	47	1	0	2	2	3	1	0
TCGA-70-6722-01	12.2333	47	1	0	1	3	3	1	0
TCGA-85-A50M-01	27.5333	47	1	0	0	2	2	0	1
TCGA-60-2724-01	23.9	47	1	0	1	3	3	0	1
TCGA-44-7670-01	29.4	47	0	0	1	1	2	0	1
TCGA-85-7698-01	31.7333	48	1	0	0	1	1	1	0
TCGA-L4-A4E5-01	19.2667	48	0	0	0	1	1	0	1
TCGA-86-A4D0-01	3.86667	48	1	0	0	2	2	0	1
TCGA-71-6725-01	8.53333	48	0	0	0	2	1	1	1
TCGA-93-A4JQ-01	17.5333	49	1	NA	0	1	1	0	0
TCGA-85-8582-01	38.6667	49	1	0	0	1	1	0	0
TCGA-85-7697-01	35.4333	49	1	0	0	3	2	0	0
TCGA-37-A5EM-01	28.9	49	1	0	0	2	2	0	0
TCGA-50-6593-01	11.2	49	0	0	2	1	3	1	0
TCGA-55-7816-01	15.6	49	0	NA	NA	NA	4	0	1
TCGA-NJ-A7XG-01	20.5667	49	1	0	1	4	3	0	1
TCGA-44-7667-01	36.5667	49	0	NA	0	3	2	0	1
TCGA-99-8028-01	37.2667	50	0	0	0	1	1	0	0
TCGA-85-7843-01	1.16667	50	1	0	1	2	2	NA	0
TCGA-18-5595-01	27.5667	50	1	0	0	2	1	NA	1
TCGA-55-7910-01	34.6667	50	0	0	0	2	2	1	1
TCGA-44-6779-01	16.6667	50	0	NA	1	2	2	1	1
TCGA-NJ-A4YF-01	72.0333	50	0	0	0	1	1	0	1
TCGA-86-8674-01	26.8667	50	1	0	1	2	2	0	1
TCGA-44-2668-01	25.3667	51	1	0	0	2	1	1	0
TCGA-60-2715-01	35.8333	51	1	0	0	1	1	0	0
TCGA-05-4417-01	15.1667	51	0	0	0	2	1	0	0
TCGA-37-3783-01	4.06667	51	1	0	2	3	3	NA	0
TCGA-53-7813-01	14.1333	51	0	0	0	4	3	NA	0
TCGA-49-AAR4-01	29.3	51	1	NA	2	2	3	0	1
TCGA-49-4510-01	29.8667	51	0	0	1	2	2	1	1
TCGA-49-AARE-01	40.9667	51	0	NA	0	1	1	NA	1
TCGA-44-5644-01	28.7667	51	0	NA	0	2	1	0	1
TCGA-55-8094-01	18.0333	51	1	1	0	2	4	0	1
TCGA-44-7672-01	23.9667	52	0	0	0	1	1	0	0
TCGA-85-8580-01	37.1	52	0	0	0	2	1	0	0
TCGA-97-A4M1-01	20.0333	52	0	0	0	1	1	0	0
TCGA-86-6562-01	12.5333	52	1	0	1	2	2	1	1
TCGA-86-8359-01	14.8	52	1	0	2	3	3	NA	1
TCGA-58-A46N-01	30.3333	52	1	0	0	2	1	1	1
TCGA-43-3394-01	39.6667	52	1	0	0	2	1	0	1
TCGA-73-4666-01	26.6667	52	0	1	0	1	4	NA	1
TCGA-18-3412-01	11.5	52	1	0	0	2	1	1	1
TCGA-78-7145-01	27.5333	52	0	1	1	4	4	1	1
TCGA-4B-A93V-01	10	52	0	0	0	1	1	1	1
TCGA-NJ-A4YP-01	1.66667	52	1	0	0	2	1	0	1
TCGA-91-6836-01	13.9	52	0	NA	0	2	1	0	1
TCGA-92-8063-01	4.06667	52	1	NA	2	2	3	0	1
TCGA-67-6215-01	5.8	52	0	0	0	2	1	0	1
TCGA-37-4129-01	8.06667	52	0	0	0	1	1	0	1
TCGA-85-8071-01	27.1667	52	1	0	1	1	2	0	1
TCGA-90-A4EE-01	22.9333	53	1	NA	1	2	2	0	0
TCGA-MP-A4SW-01	59.2667	53	1	0	1	2	2	NA	0
TCGA-55-6981-01	45.9667	53	0	0	2	1	3	0	1
TCGA-85-8052-01	24.4667	53	1	0	0	3	2	0	1
TCGA-44-5643-01	33.7667	53	1	0	2	2	3	0	1
TCGA-85-8354-01	33.1667	53	1	0	0	2	1	0	1
TCGA-NC-A5HH-01	1.23333	53	1	0	0	1	1	0	1
TCGA-55-8507-01	13.9333	53	1	NA	0	1	1	0	1
TCGA-78-8662-01	112.033	53	0	0	0	2	1	NA	1
TCGA-78-7220-01	26.9	53	0	0	2	2	3	1	1
TCGA-37-A5EL-01	38.1	53	1	0	0	3	2	1	1
TCGA-62-A46R-01	57.5	54	0	0	0	2	1	0	0
TCGA-86-8280-01	23.3667	54	0	0	0	2	2	0	0
TCGA-21-1076-01	61.7333	54	0	0	0	2	1	1	0
TCGA-69-7974-01	6.13333	54	0	NA	2	2	3	0	0
TCGA-55-A493-01	0.933333	54	0	0	0	2	1	0	0
TCGA-MP-A4T9-01	42.1667	54	0	NA	2	2	3	1	0
TCGA-55-7576-01	22.3333	54	1	0	0	2	1	0	1
TCGA-44-8117-01	12.8333	54	0	0	0	2	1	0	1
TCGA-63-A5MJ-01	60.8	54	1	0	1	2	2	0	1
TCGA-55-8302-01	15.9333	54	1	NA	0	2	1	0	1
TCGA-95-7039-01	42.4	54	0	NA	0	3	2	1	1
TCGA-66-2766-01	1.03333	54	1	0	2	2	3	NA	1
TCGA-MF-A522-01	12	54	1	NA	0	2	1	1	1
TCGA-56-8307-01	27.2667	55	0	0	0	3	2	0	0
TCGA-97-8552-01	20.8667	55	0	NA	0	1	1	0	0
TCGA-50-5941-01	49.1333	55	0	0	2	2	3	0	0
TCGA-55-8510-01	17.9667	55	0	NA	0	2	1	0	0
TCGA-56-A4BW-01	19.5	55	1	0	1	2	2	0	0
TCGA-66-2727-01	17.2	55	0	0	0	2	1	NA	0
TCGA-43-8118-01	2.96667	55	0	0	0	1	1	0	1
TCGA-62-8398-01	14.8	55	1	0	2	2	3	0	1
TCGA-44-2665-01	43.3667	55	0	0	1	2	2	0	1
TCGA-97-8175-01	18.3667	55	0	0	0	2	1	1	1
TCGA-64-5781-01	51.9667	55	0	0	0	2	1	1	1
TCGA-51-4081-01	30.3667	55	1	0	1	2	2	0	1
TCGA-55-1596-01	68.8333	55	1	0	1	2	2	0	1
TCGA-90-7769-01	11.9333	55	1	NA	1	2	2	0	1
TCGA-33-4582-01	104.967	55	1	0	0	1	1	1	1
TCGA-63-A5MP-01	25.6333	56	1	0	1	2	2	NA	0
TCGA-55-8206-01	29.6	56	1	0	0	1	1	0	0
TCGA-L9-A743-01	22.1333	56	1	0	1	2	2	0	0
TCGA-37-4130-01	8.23333	56	1	0	0	1	1	NA	0
TCGA-55-8089-01	23.4	56	1	0	0	1	1	0	0
TCGA-MP-A4TK-01	19.4	56	0	NA	1	2	2	1	0
TCGA-69-7765-01	5.5	56	1	NA	0	4	NA	0	0
TCGA-60-2726-01	11.9333	56	1	0	1	2	2	0	0
TCGA-90-7767-01	2.96667	56	1	NA	1	2	2	NA	0
TCGA-49-AARN-01	37.8333	56	0	NA	0	1	1	NA	0
TCGA-66-2788-01	23.3	56	1	0	0	2	1	0	0
TCGA-77-7139-01	142.033	56	1	0	1	2	2	NA	1
TCGA-86-A4JF-01	24.5667	56	1	0	0	3	2	0	1
TCGA-44-6774-01	21.9333	56	0	0	2	1	3	0	1
TCGA-85-A4CN-01	34.6	56	0	0	1	2	2	0	1
TCGA-NJ-A55O-01	0.433333	56	0	0	1	1	2	0	1
TCGA-98-8020-01	2.8	56	0	0	2	2	3	NA	1
TCGA-55-6980-01	70.3	56	1	0	0	1	1	0	1
TCGA-56-8083-01	5	56	1	NA	0	2	1	0	1
TCGA-78-7542-01	10.7	56	1	0	0	2	1	NA	1
TCGA-MP-A4TE-01	29.8667	56	1	NA	0	2	2	1	1
TCGA-85-8049-01	19.3	57	1	0	0	2	1	0	0
TCGA-50-5045-01	72.4667	57	0	0	1	2	NA	1	0
TCGA-66-2787-01	40.5667	57	1	0	0	1	1	0	0
TCGA-22-4595-01	24.4667	57	1	NA	2	3	3	1	0
TCGA-49-AAR0-01	158.833	57	1	NA	0	1	1	0	0
TCGA-21-1075-01	71.1333	57	1	0	1	2	2	0	0
TCGA-85-6798-01	6.5	57	1	0	1	3	3	1	0
TCGA-05-4402-01	8.13333	57	0	1	NA	2	4	0	1
TCGA-67-6216-01	4.7	57	0	0	0	1	1	0	1
TCGA-86-8585-01	11.7667	57	1	0	0	2	1	0	1
TCGA-O2-A52S-01	12.9	57	0	NA	2	4	3	NA	1
TCGA-38-4626-01	122.467	57	0	0	0	2	NA	1	1
TCGA-35-3615-01	0.466667	57	1	0	0	2	1	NA	1
TCGA-85-A50Z-01	16.4333	57	1	0	0	2	2	1	1
TCGA-46-3769-01	4.5	57	1	0	0	4	NA	0	1
TCGA-58-8391-01	72.2333	57	0	0	2	2	3	1	1
TCGA-18-5592-01	50.6333	57	1	0	0	3	2	NA	1
TCGA-66-2768-01	2.03333	57	1	0	1	2	2	NA	1
TCGA-MN-A4N4-01	39.1667	57	1	0	0	1	1	0	1
TCGA-33-AASL-01	27.5333	57	0	NA	0	1	1	NA	1
TCGA-05-5428-01	22.3333	57	1	0	1	1	2	0	1
TCGA-NK-A5D1-01	17.0333	57	1	0	1	2	2	1	1
TCGA-33-4586-01	14.2667	57	1	0	2	2	3	1	1
TCGA-05-4415-01	3.03333	57	1	0	2	4	3	1	1
TCGA-78-8648-01	40.3	58	0	0	0	3	2	NA	0
TCGA-97-7553-01	62.3333	58	0	NA	0	1	1	0	0
TCGA-92-8064-01	5.33333	58	1	NA	0	2	NA	0	0
TCGA-55-8301-01	17.8	58	1	NA	0	2	1	1	0
TCGA-44-8120-01	8.66667	58	1	0	0	2	1	0	0
TCGA-77-7465-01	33	58	1	0	1	2	2	NA	0
TCGA-55-8616-01	1.6	58	0	0	0	2	1	0	0
TCGA-55-6985-01	41.1	58	0	NA	0	2	1	0	0
TCGA-73-7498-01	39.6333	58	0	0	0	1	1	0	0
TCGA-60-2706-01	94	58	1	0	0	1	1	0	0
TCGA-66-2792-01	30.4333	58	1	0	1	2	2	0	0
TCGA-55-5899-01	31	58	1	0	1	1	NA	0	0
TCGA-86-8073-01	24.6667	58	1	0	0	2	1	0	1
TCGA-46-3768-01	9.96667	58	1	0	1	3	3	0	1
TCGA-85-A5B5-01	3.7	58	1	0	0	1	1	0	1
TCGA-64-1676-01	57.6	58	1	0	0	1	1	0	1
TCGA-56-1622-01	29.3667	58	1	0	0	2	1	0	1
TCGA-MP-A4TF-01	11.2	58	0	0	0	2	2	NA	1
TCGA-22-5485-01	30.5333	58	0	0	0	1	1	1	1
TCGA-50-5936-01	8.56667	58	1	0	2	2	3	1	1
TCGA-56-7823-01	33.7	58	0	0	1	1	2	0	1
TCGA-64-1679-01	82.9333	58	0	0	2	1	3	0	1
TCGA-05-4390-01	37.5333	58	0	0	0	2	1	1	1
TCGA-NC-A5HK-01	4.26667	58	0	0	0	3	2	0	1
TCGA-44-2656-01	47.6333	59	1	0	0	2	1	1	0
TCGA-44-6778-01	62.1333	59	1	NA	0	1	1	0	0
TCGA-55-6971-01	46.6667	59	0	NA	0	2	1	0	0
TCGA-55-6979-01	7.9	59	0	0	1	2	2	1	0
TCGA-86-A4P8-01	26.8333	59	0	NA	2	1	3	0	0
TCGA-91-6848-01	7.46667	59	1	NA	2	2	3	0	0
TCGA-NC-A5HJ-01	13.9333	59	1	0	0	3	2	NA	0
TCGA-69-7978-01	4.46667	59	1	NA	1	2	2	0	0
TCGA-50-5068-01	49.9667	59	0	NA	1	2	2	1	0
TCGA-39-5040-01	17.3	59	1	0	2	2	3	1	0
TCGA-91-A4BC-01	1.46667	59	1	NA	0	2	2	NA	0
TCGA-44-7669-01	19.1333	59	1	NA	1	1	2	1	0
TCGA-78-8640-01	235.4	59	1	0	1	1	2	0	0
TCGA-91-6840-01	12.4	59	0	0	0	1	1	0	0
TCGA-56-8626-01	10.0667	59	1	NA	0	1	1	0	0
TCGA-46-3765-01	13.5	59	0	0	0	1	1	0	0
TCGA-97-8177-01	16.6333	59	0	0	0	2	1	0	0
TCGA-55-8087-01	15.4	59	0	NA	0	2	1	0	0
TCGA-37-A5EN-01	22	59	1	0	2	4	3	0	0
TCGA-85-7710-01	1.4	59	0	0	0	1	1	0	0
TCGA-77-7142-01	74.2333	59	0	0	0	2	1	NA	1
TCGA-43-6770-01	21.7667	59	0	NA	0	2	1	0	1
TCGA-43-2578-01	22.8	59	0	0	0	1	1	0	1
TCGA-83-5908-01	27.4667	59	0	0	0	1	1	0	1
TCGA-69-8253-01	14.2	59	0	NA	1	1	2	0	1
TCGA-05-4430-01	25.3667	59	0	0	0	2	1	0	1
TCGA-58-A46K-01	34.8333	59	1	0	2	2	3	NA	1
TCGA-85-6560-01	41.9667	59	1	0	1	1	2	0	1
TCGA-86-8672-01	0.633333	59	1	0	0	3	2	0	1
TCGA-33-AAS8-01	37.1333	59	0	NA	0	1	1	0	1
TCGA-78-7158-01	5.96667	59	0	0	2	4	3	1	1
TCGA-73-4675-01	30.7333	59	1	0	1	3	3	1	1
TCGA-78-7150-01	22.2	59	1	0	1	2	2	1	1
TCGA-NC-A5HG-01	65.4333	59	1	0	2	2	3	0	1
TCGA-44-3918-01	34.5333	60	0	0	0	1	1	1	0
TCGA-85-A513-01	30.3333	60	0	0	NA	1	1	0	0
TCGA-55-8097-01	15.8667	60	0	NA	0	1	1	0	0
TCGA-44-6148-01	23.4667	60	1	0	0	1	1	0	0
TCGA-L9-A444-01	10.2333	60	0	NA	0	1	1	0	0
TCGA-22-4594-01	49	60	0	0	2	3	3	NA	0
TCGA-66-2771-01	19.2667	60	1	0	1	2	2	0	0
TCGA-21-1070-01	121.2	60	0	0	0	3	3	0	0
TCGA-NC-A5HE-01	77.8667	60	1	0	1	2	2	0	0
TCGA-97-A4M0-01	21.7333	60	0	0	0	2	1	0	0
TCGA-78-7163-01	241.6	60	1	0	0	2	1	NA	0
TCGA-69-A59K-01	17.4	60	0	0	0	3	2	0	0
TCGA-64-5778-01	43.5	60	1	0	0	2	1	1	0
TCGA-77-8156-01	36.8667	60	1	0	0	2	1	NA	0
TCGA-58-8387-01	13.4333	60	1	0	0	2	2	0	0
TCGA-33-A4WN-01	4.76667	60	1	NA	0	2	1	0	0
TCGA-60-2720-01	3.23333	60	0	0	0	2	1	NA	0
TCGA-55-8508-01	20.5667	60	0	NA	1	2	2	0	0
TCGA-55-A48Z-01	21.7	60	0	NA	3	1	3	1	0
TCGA-85-8072-01	31.0667	60	1	0	0	1	1	0	0
TCGA-55-8620-01	12.5	60	1	1	1	1	4	0	0
TCGA-50-7109-01	10.2667	60	1	0	0	1	1	1	0
TCGA-71-8520-01	7	60	0	0	0	2	1	1	1
TCGA-58-8388-01	13.7333	60	1	0	0	2	1	0	1
TCGA-68-7755-01	2.76667	60	0	0	1	1	2	0	1
TCGA-78-7159-01	65.8	60	0	0	NA	1	1	NA	1
TCGA-44-4112-01	26.9333	60	0	0	0	2	1	0	1
TCGA-34-5236-01	9.2	60	1	0	0	3	2	1	1
TCGA-33-AASJ-01	120	60	1	NA	0	2	1	NA	1
TCGA-56-7222-01	18.7333	60	1	0	0	2	1	1	1
TCGA-52-7810-01	30.7667	60	0	0	0	3	2	0	1
TCGA-64-5774-01	89.2	60	1	0	0	2	1	1	1
TCGA-05-5429-01	9.16667	60	1	0	2	3	3	NA	1
TCGA-77-8128-01	38.3333	60	1	0	2	2	3	NA	1
TCGA-44-6776-01	87.2	60	0	NA	0	1	1	0	1
TCGA-55-7570-01	27.4667	60	1	NA	0	1	1	0	1
TCGA-MN-A4N1-01	27.5667	60	1	0	1	2	2	0	1
TCGA-55-6543-01	14.5	60	0	NA	0	1	1	0	1
TCGA-44-5645-01	28.4	61	0	NA	NA	1	1	0	0
TCGA-85-A4PA-01	24.7	61	1	0	0	2	1	0	0
TCGA-90-A59Q-01	10.7333	61	0	NA	1	2	2	1	0
TCGA-86-8668-01	14.1	61	0	0	0	1	1	0	0
TCGA-64-5779-01	28.8	61	1	0	2	2	3	1	0
TCGA-55-6968-01	43.1	61	1	1	0	1	4	0	0
TCGA-85-8350-01	22.7667	61	1	0	0	1	1	0	0
TCGA-37-4132-01	7.56667	61	0	1	0	2	4	NA	0
TCGA-98-8022-01	31.1	61	1	0	0	1	1	0	0
TCGA-86-7714-01	20.8333	61	0	0	2	1	3	0	0
TCGA-64-1681-01	38.9	61	0	0	0	1	1	1	0
TCGA-21-1082-01	121.467	61	1	0	0	2	1	0	0
TCGA-55-8299-01	15.6333	61	0	NA	0	1	1	1	0
TCGA-99-8032-01	1.46667	61	1	0	0	1	1	NA	0
TCGA-78-7160-01	23.2333	61	1	1	2	4	4	NA	0
TCGA-95-7567-01	18.9333	61	1	0	1	2	2	0	0
TCGA-94-A5I4-01	16.3667	61	1	NA	1	2	2	1	1
TCGA-43-A56V-01	12.2	61	1	0	2	2	3	1	1
TCGA-49-4505-01	14.2667	61	0	0	1	2	2	1	1
TCGA-58-A46M-01	35.7333	61	1	0	1	2	2	0	1
TCGA-44-7662-01	7.26667	61	1	NA	0	2	1	0	1
TCGA-35-5375-01	8.8	61	1	0	2	2	3	NA	1
TCGA-55-6975-01	3.93333	61	1	0	1	2	2	0	1
TCGA-55-A494-01	16.0333	61	0	NA	0	2	1	0	1
TCGA-MP-A4SY-01	50.0333	61	1	0	1	2	2	NA	1
TCGA-56-7579-01	31.7	61	1	0	1	3	3	1	1
TCGA-86-8673-01	28.7333	61	1	0	0	2	1	1	1
TCGA-J2-A4AD-01	18.3333	61	0	NA	0	1	1	1	1
TCGA-22-0944-01	7.43333	61	1	0	0	2	1	0	1
TCGA-86-8054-01	38.2667	61	1	0	1	2	2	0	1
TCGA-55-7913-01	18.7	61	0	NA	0	1	1	1	1
TCGA-49-AAR9-01	8.66667	61	1	NA	0	3	2	0	1
TCGA-MP-A4TJ-01	11.3	62	0	0	0	1	1	NA	0
TCGA-66-2767-01	2.03333	62	1	0	3	2	3	NA	0
TCGA-46-3766-01	12.3333	62	0	0	0	1	1	0	0
TCGA-85-8048-01	25.5	62	1	0	0	1	1	0	0
TCGA-91-7771-01	16.4	62	1	NA	0	3	2	0	0
TCGA-85-8276-01	35	62	1	0	1	1	2	1	0
TCGA-52-7622-01	28.7333	62	0	0	0	1	1	0	0
TCGA-44-6145-01	19.8333	62	0	0	0	1	1	0	0
TCGA-34-8454-01	39.3333	62	0	0	1	3	3	0	0
TCGA-77-7335-01	71.1	62	0	0	2	4	3	NA	0
TCGA-85-A511-01	15.1667	62	1	0	1	2	2	1	0
TCGA-63-A5MB-01	104.1	62	1	0	0	2	1	0	0
TCGA-78-7143-01	165.367	62	0	0	0	2	1	1	0
TCGA-95-A4VN-01	18.4333	62	0	0	1	2	2	0	0
TCGA-43-2576-01	40.7667	62	0	0	2	2	3	0	0
TCGA-60-2698-01	10.3667	62	1	0	1	2	2	1	0
TCGA-22-1017-01	49.5	62	1	0	0	1	1	1	1
TCGA-86-8074-01	0.8	62	0	0	1	1	2	NA	1
TCGA-33-4589-01	1.56667	62	0	0	1	2	2	0	1
TCGA-66-2734-01	43.7	62	0	0	0	2	1	0	1
TCGA-62-8399-01	89.8667	62	1	0	2	2	3	0	1
TCGA-94-A5I6-01	17.9333	62	1	0	0	3	2	1	1
TCGA-55-8506-01	0.366667	62	0	NA	0	3	2	0	1
TCGA-50-5946-01	53.9	62	1	NA	0	1	1	1	1
TCGA-78-7156-01	32.5333	62	1	1	1	4	4	NA	1
TCGA-91-6847-01	28.0667	62	0	NA	0	2	1	1	1
TCGA-55-8505-01	14.6667	62	1	NA	2	1	3	0	1
TCGA-86-7955-01	35.7333	62	1	0	0	2	1	1	1
TCGA-22-1005-01	65.1	63	1	0	0	1	1	0	0
TCGA-55-A48X-01	22.9667	63	0	0	1	1	2	1	0
TCGA-85-8355-01	2.03333	63	1	0	0	1	1	0	0
TCGA-50-8457-01	37.5	63	0	0	0	1	1	0	0
TCGA-86-A4P7-01	13.8333	63	0	0	0	2	1	0	0
TCGA-66-2755-01	0.933333	63	1	0	0	2	1	NA	0
TCGA-86-8056-01	4.63333	63	0	0	0	4	3	0	0
TCGA-85-6175-01	9.8	63	0	0	0	3	2	0	0
TCGA-18-4083-01	6.26667	63	1	0	1	2	2	NA	0
TCGA-L9-A443-01	6.43333	63	0	NA	0	1	1	0	0
TCGA-85-A53L-01	12.5667	63	1	0	0	2	2	0	0
TCGA-55-6642-01	81.6333	63	1	NA	0	2	1	0	0
TCGA-95-7043-01	16.7667	63	0	NA	0	1	1	NA	0
TCGA-49-AAQV-01	22.5667	63	0	NA	1	1	2	NA	0
TCGA-98-A539-01	5.76667	63	1	0	0	3	2	1	0
TCGA-56-8629-01	16.0333	63	1	NA	0	2	2	0	1
TCGA-37-4133-01	7.93333	63	1	0	0	4	3	NA	1
TCGA-18-3411-01	119.2	63	0	0	2	2	3	NA	1
TCGA-MN-A4N5-01	2.8	63	1	0	0	1	1	0	1
TCGA-53-A4EZ-01	35.7	63	1	NA	1	2	2	0	1
TCGA-86-8278-01	31.4667	63	0	0	1	2	2	0	1
TCGA-66-2763-01	1	63	0	0	0	2	1	NA	1
TCGA-77-A5G7-01	6	63	1	0	0	1	1	NA	1
TCGA-97-8176-01	15.6	63	1	0	1	3	3	0	1
TCGA-77-A5G3-01	152.333	63	1	0	1	2	2	0	1
TCGA-O2-A52W-01	8.7	63	1	NA	0	2	1	0	1
TCGA-91-8496-01	16.8333	63	0	NA	NA	2	1	0	1
TCGA-33-4587-01	55.2	63	0	NA	0	2	1	0	1
TCGA-64-1680-01	37.5333	63	1	1	2	2	4	0	1
TCGA-50-6591-01	3.96667	63	0	1	0	2	4	0	1
TCGA-63-A5MY-01	35.0667	63	1	0	0	1	1	0	1
TCGA-77-A5FZ-01	127.933	64	1	0	0	4	3	NA	0
TCGA-55-7574-01	33.1667	64	0	0	0	2	1	1	0
TCGA-44-6146-01	24.2667	64	1	0	0	3	2	1	0
TCGA-22-5489-01	63.7333	64	1	0	0	1	1	1	0
TCGA-98-A53I-01	18.8333	64	1	0	1	2	2	0	0
TCGA-49-6744-01	56.1	64	0	NA	1	2	2	0	0
TCGA-93-A4JP-01	19.2667	64	1	1	NA	NA	4	1	0
TCGA-55-7728-01	23.4667	64	0	NA	0	2	1	0	0
TCGA-60-2713-01	57.7	64	1	0	0	2	1	1	0
TCGA-L9-A8F4-01	15.8667	64	0	NA	0	2	1	0	0
TCGA-21-1077-01	35.2667	64	1	0	1	2	2	1	0
TCGA-18-4086-01	2.83333	64	1	0	0	2	1	NA	0
TCGA-55-8085-01	30.1333	64	1	0	0	1	1	0	0
TCGA-37-5819-01	3.43333	64	1	0	2	2	3	NA	0
TCGA-66-2794-01	54.8333	64	1	0	2	4	3	0	0
TCGA-77-7338-01	0.166667	64	1	0	0	2	1	0	0
TCGA-60-2708-01	81.5667	64	0	0	1	2	2	0	0
TCGA-49-AAR2-01	74.1333	64	1	NA	0	2	1	0	0
TCGA-86-8669-01	31.2667	64	1	0	0	1	1	1	1
TCGA-77-8150-01	55.1667	64	1	0	1	3	3	1	1
TCGA-90-6837-01	25.2667	64	1	NA	0	3	2	0	1
TCGA-66-2765-01	2.03333	64	1	0	0	2	1	NA	1
TCGA-58-A46J-01	86.3	64	1	0	1	2	2	0	1
TCGA-85-7696-01	37.0333	64	1	0	0	1	1	0	1
TCGA-55-7903-01	18.9	64	1	NA	0	1	1	0	1
TCGA-22-5479-01	87.5	64	1	0	0	2	1	NA	1
TCGA-77-7141-01	0.5	64	1	0	0	2	1	NA	1
TCGA-60-2711-01	42	64	0	0	0	2	1	0	1
TCGA-21-5786-01	34.4	64	1	0	0	2	1	1	1
TCGA-94-8035-01	4.06667	64	1	NA	0	3	2	0	1
TCGA-38-4627-01	38.2333	64	0	0	1	1	2	NA	1
TCGA-44-7671-01	29.6333	64	1	0	0	2	1	1	1
TCGA-62-A471-01	41.5333	64	1	0	1	2	2	0	1
TCGA-73-4662-01	83.8333	65	0	0	0	1	1	0	0
TCGA-44-2659-01	45.5667	65	0	0	1	1	2	0	0
TCGA-66-2785-01	2	65	1	0	0	2	1	NA	0
TCGA-22-1016-01	27.4	65	1	0	0	2	1	0	0
TCGA-J2-8192-01	24.6333	65	0	NA	1	2	2	1	0
TCGA-44-2655-01	44.1333	65	0	0	0	1	1	1	0
TCGA-85-A4CL-01	30.7	65	1	0	0	1	1	NA	0
TCGA-91-6830-01	2	65	0	NA	1	1	2	1	0
TCGA-44-2662-01	42.6667	65	1	0	0	2	1	0	0
TCGA-05-5423-01	5.03333	65	1	0	1	2	2	NA	0
TCGA-39-5024-01	83.6667	65	0	0	2	2	3	0	0
TCGA-33-AASI-01	44.8	65	0	NA	1	2	2	0	0
TCGA-78-7152-01	40.5	65	1	0	0	2	1	1	0
TCGA-85-8666-01	22.9	65	1	0	0	2	1	0	0
TCGA-05-4427-01	26.3667	65	0	0	1	2	2	0	1
TCGA-21-5787-01	10.9667	65	1	0	2	2	3	1	1
TCGA-51-4080-01	0.4	65	1	NA	1	4	3	0	1
TCGA-77-7337-01	108.433	65	1	0	1	2	2	NA	1
TCGA-NJ-A4YG-01	75.3667	65	1	0	0	2	1	0	1
TCGA-96-A4JK-01	19.6333	65	1	0	1	2	2	0	1
TCGA-66-2757-01	44.6	65	0	0	0	1	1	1	1
TCGA-37-4141-01	0.4	65	0	0	0	1	1	NA	1
TCGA-38-4628-01	49.7333	65	0	0	1	2	2	1	1
TCGA-55-1592-01	23.3667	65	1	0	0	2	1	1	1
TCGA-22-5477-01	44.8667	65	1	0	0	1	1	1	1
TCGA-18-3417-01	36.5667	65	1	1	1	2	4	NA	1
TCGA-66-2780-01	12.2	65	1	0	0	2	1	NA	1
TCGA-97-7937-01	18.8	65	1	NA	0	2	1	0	1
TCGA-37-3789-01	0.433333	65	1	NA	0	2	1	NA	1
TCGA-62-8394-01	4.63333	65	0	0	2	4	3	0	1
TCGA-63-A5MI-01	59.4667	65	1	0	2	2	3	0	1
TCGA-05-4397-01	24.3667	65	1	0	1	2	2	NA	1
TCGA-78-7153-01	121.167	65	0	0	0	2	1	NA	1
TCGA-18-3421-01	88.1667	65	1	0	0	2	1	0	1
TCGA-62-A46P-01	19.8	65	1	0	0	2	1	NA	1
TCGA-62-A46O-01	48.4667	65	0	0	0	2	1	NA	1
TCGA-39-5037-01	56.3333	65	1	0	1	1	2	0	1
TCGA-70-6723-01	12.5	65	1	0	0	3	2	1	1
TCGA-56-8309-01	14.2667	66	1	NA	0	1	1	0	0
TCGA-90-7766-01	9.63333	66	0	NA	0	1	1	1	0
TCGA-56-8625-01	10.5	66	0	NA	1	3	3	1	0
TCGA-86-7701-01	31.5667	66	1	1	0	2	4	1	0
TCGA-J2-A4AG-01	32.9333	66	0	NA	0	1	1	0	0
TCGA-22-5480-01	72.3333	66	0	0	0	1	1	1	0
TCGA-85-6561-01	40.8	66	1	0	NA	2	1	0	0
TCGA-56-7731-01	0.1	66	0	NA	0	2	1	0	0
TCGA-97-A4M2-01	20.8	66	1	0	0	1	1	0	0
TCGA-66-2791-01	5.1	66	1	0	3	2	3	NA	0
TCGA-60-2714-01	51.0333	66	0	0	1	2	2	0	0
TCGA-56-A4BY-01	18.1	66	1	NA	0	2	1	0	0
TCGA-95-A4VP-01	20.1667	66	0	0	2	2	3	1	0
TCGA-86-8075-01	23.1333	66	0	0	0	2	1	0	0
TCGA-33-4538-01	99.3	66	1	0	2	2	3	NA	0
TCGA-68-8250-01	8.13333	66	1	NA	0	1	1	0	0
TCGA-66-2759-01	25.4	66	1	0	2	2	3	0	0
TCGA-91-6831-01	10.3333	66	1	NA	0	2	1	0	1
TCGA-05-4432-01	25.3667	66	1	0	1	2	2	0	1
TCGA-21-1080-01	124.133	66	1	0	0	2	1	0	1
TCGA-77-8140-01	11.7	66	0	0	1	2	2	NA	1
TCGA-73-4668-01	15.5667	66	0	0	1	2	2	1	1
TCGA-05-4384-01	14.2	66	1	0	2	2	3	1	1
TCGA-77-A5G6-01	22.6	66	1	0	2	2	3	NA	1
TCGA-85-8479-01	0.733333	66	1	0	0	1	1	NA	1
TCGA-38-4625-01	99.1	66	0	0	0	2	1	NA	1
TCGA-73-4659-01	23.7	66	1	0	2	2	3	1	1
TCGA-NK-A7XE-01	0.433333	66	1	0	2	4	3	0	1
TCGA-78-7540-01	39.9	66	0	0	0	2	1	NA	1
TCGA-60-2722-01	30.2667	66	1	0	1	2	2	1	1
TCGA-43-A474-01	11.7667	66	1	0	0	2	2	0	1
TCGA-33-AASB-01	7.03333	66	1	NA	0	2	1	NA	1
TCGA-56-7223-01	14.7333	66	1	NA	1	3	3	1	1
TCGA-44-6147-01	28.1667	67	0	0	NA	1	1	0	0
TCGA-43-A475-01	9.86667	67	0	0	0	3	2	0	0
TCGA-05-5420-01	15.2333	67	1	0	2	2	3	1	0
TCGA-50-5942-01	61.5667	67	0	0	0	1	1	1	0
TCGA-05-4249-01	50.7667	67	1	0	0	2	1	0	0
TCGA-97-7547-01	65.5	67	0	NA	0	2	1	1	0
TCGA-44-A4SU-01	13.6333	67	0	NA	0	1	1	1	0
TCGA-L4-A4E6-01	14.5	67	1	0	0	1	1	0	0
TCGA-18-3406-01	12.3667	67	1	0	0	1	1	1	0
TCGA-21-1071-01	47.5333	67	1	0	0	2	1	1	0
TCGA-55-6970-01	15.4667	67	0	NA	2	2	3	1	0
TCGA-MP-A4SV-01	87.3333	67	1	0	0	2	1	NA	0
TCGA-97-8174-01	5.46667	67	1	0	0	2	2	0	0
TCGA-05-4434-01	15.2333	67	0	1	1	4	4	NA	0
TCGA-66-2783-01	25.3	67	1	0	3	2	3	0	0
TCGA-49-4501-01	47.3667	67	0	0	0	2	1	1	0
TCGA-66-2781-01	4.03333	67	1	0	0	2	1	NA	0
TCGA-60-2710-01	67.4667	67	0	0	1	1	2	0	0
TCGA-98-A538-01	27.5333	67	1	0	0	3	2	0	0
TCGA-NJ-A55R-01	20.1	67	1	NA	0	1	1	0	0
TCGA-55-8096-01	23.9667	67	0	NA	0	2	1	1	0
TCGA-56-A49D-01	21.2333	67	1	NA	2	2	3	0	0
TCGA-95-7947-01	15.9	67	1	0	0	1	1	0	0
TCGA-96-8169-01	18.5667	67	0	0	0	1	1	0	1
TCGA-52-7811-01	8.86667	67	1	0	0	2	1	1	1
TCGA-34-8455-01	4.1	67	1	1	0	4	4	NA	1
TCGA-22-5472-01	65.8333	67	1	0	0	2	1	1	1
TCGA-39-5029-01	24.6667	67	1	0	2	1	3	1	1
TCGA-95-8494-01	2.8	67	1	0	1	2	2	0	1
TCGA-33-A5GW-01	0.3	67	1	NA	1	1	2	0	1
TCGA-77-7138-01	11.3333	67	1	0	0	2	1	NA	1
TCGA-78-7633-01	50.9333	67	1	0	0	2	1	1	1
TCGA-78-7147-01	19.5333	67	0	0	1	2	2	1	1
TCGA-66-2754-01	2.03333	67	1	0	2	2	3	NA	1
TCGA-77-8154-01	61.3667	67	1	0	0	1	1	0	1
TCGA-85-8352-01	5.36667	67	1	0	1	3	3	1	1
TCGA-55-8615-01	14.8667	67	1	NA	2	3	3	1	1
TCGA-85-A4QR-01	20	67	1	0	0	2	1	0	1
TCGA-55-7725-01	14.7333	68	0	NA	0	1	1	0	0
TCGA-S2-AA1A-01	17.1	68	0	0	0	1	1	0	0
TCGA-98-A53D-01	21.5	68	1	0	0	3	2	1	0
TCGA-63-A5MG-01	71.6	68	1	0	0	2	1	0	0
TCGA-58-8393-01	35.2667	68	0	0	0	2	1	0	0
TCGA-49-AARR-01	166.4	68	1	NA	0	1	1	1	0
TCGA-50-8459-01	37.3	68	1	0	0	3	2	0	0
TCGA-05-4422-01	12.1667	68	1	0	0	2	1	NA	0
TCGA-33-4547-01	80.6333	68	1	0	0	2	1	0	0
TCGA-77-8008-01	87.9667	68	1	0	0	2	1	NA	0
TCGA-05-4382-01	20.2333	68	1	0	0	2	1	1	0
TCGA-86-7954-01	20.1667	68	0	0	0	2	1	0	0
TCGA-66-2795-01	4.06667	68	1	0	1	4	3	NA	0
TCGA-MP-A4T4-01	87.2333	68	0	0	1	2	2	NA	0
TCGA-66-2786-01	26.3333	68	0	0	0	1	1	0	0
TCGA-56-8622-01	1.83333	68	1	0	0	2	1	0	0
TCGA-52-7812-01	27.8333	68	1	0	2	2	NA	1	0
TCGA-63-A5MH-01	67.5333	68	1	0	0	1	1	0	1
TCGA-05-5425-01	29.4	68	1	0	1	2	2	1	1
TCGA-77-8007-01	6.6	68	1	0	1	2	2	1	1
TCGA-55-1594-01	39.2667	68	1	0	2	2	3	NA	1
TCGA-37-4135-01	6.9	68	1	0	0	2	1	NA	1
TCGA-63-A5ML-01	46.2	68	1	0	0	2	1	0	1
TCGA-21-5782-01	32.0667	68	0	0	0	2	1	0	1
TCGA-49-6761-01	11.8	68	0	NA	2	1	3	0	1
TCGA-LA-A446-01	13.3667	68	1	NA	0	1	1	0	1
TCGA-77-8148-01	67.4333	68	1	0	1	3	3	NA	1
TCGA-38-4629-01	28.8	68	1	0	0	3	2	1	1
TCGA-NC-A5HI-01	58.1	68	0	0	0	2	1	0	1
TCGA-77-8009-01	56.5	68	1	0	1	2	2	1	1
TCGA-66-2778-01	19.2667	68	0	0	3	2	3	0	1
TCGA-66-2756-01	1	68	1	0	0	4	3	NA	1
TCGA-49-4506-01	33.3	68	0	0	1	2	2	1	1
TCGA-33-4532-01	130.8	68	1	0	0	2	1	0	1
TCGA-MP-A4T8-01	5.36667	68	1	0	2	2	3	NA	1
TCGA-43-7657-01	7.86667	68	0	NA	0	1	1	0	1
TCGA-85-A4QQ-01	30.9	68	1	0	0	2	1	NA	1
TCGA-78-7155-01	39.0333	68	1	0	0	2	1	1	1
TCGA-66-2793-01	10.2	68	1	0	1	4	3	NA	1
TCGA-22-4596-01	0.566667	69	0	0	0	1	1	0	0
TCGA-22-1002-01	4.36667	69	1	0	0	1	1	0	0
TCGA-44-2661-01	38.6333	69	0	0	0	1	1	0	0
TCGA-43-6647-01	25.2333	69	0	NA	1	2	2	0	0
TCGA-NJ-A4YQ-01	47.7333	69	0	0	0	1	1	0	0
TCGA-60-2709-01	50.1667	69	1	NA	0	2	1	0	0
TCGA-67-4679-01	14.9333	69	1	0	0	3	NA	NA	0
TCGA-66-2773-01	3.06667	69	1	0	0	2	1	NA	0
TCGA-55-8203-01	18.2333	69	0	0	0	1	1	0	0
TCGA-L9-A7SV-01	18.8333	69	1	0	1	2	2	0	0
TCGA-63-A5MV-01	36.6667	69	1	0	0	2	2	0	0
TCGA-37-3792-01	0.4	69	1	0	0	2	1	NA	0
TCGA-90-A4ED-01	20.5	69	1	NA	0	2	1	0	0
TCGA-49-AAR3-01	63.1	69	1	NA	1	2	2	0	0
TCGA-44-7661-01	18.5667	69	0	0	0	2	1	1	0
TCGA-66-2753-01	1.03333	69	1	0	0	2	1	NA	0
TCGA-86-7953-01	33.2333	69	0	0	0	1	1	0	0
TCGA-63-A5MM-01	15.2	69	0	0	1	2	2	1	0
TCGA-05-4418-01	9.13333	69	1	0	2	3	3	NA	0
TCGA-78-8660-01	10.7	69	1	0	1	2	2	NA	0
TCGA-69-7763-01	23	69	1	0	0	1	1	0	1
TCGA-49-4512-01	30.1667	69	0	NA	2	2	3	0	1
TCGA-J2-8194-01	24.1333	69	0	NA	0	3	2	1	1
TCGA-56-5898-01	18.5	69	1	0	0	1	1	0	1
TCGA-98-A53B-01	2.03333	69	1	0	0	2	1	0	1
TCGA-55-A48Y-01	21	69	1	0	0	2	2	0	1
TCGA-50-5944-01	58.3333	69	0	0	0	1	1	0	1
TCGA-35-4122-01	7.5	69	1	0	0	1	1	NA	1
TCGA-78-7536-01	8.13333	69	1	0	2	2	3	1	1
TCGA-21-1081-01	9.46667	69	1	0	1	2	2	0	1
TCGA-97-A4M3-01	18	69	0	0	0	1	1	1	1
TCGA-NC-A5HT-01	26.8	69	1	0	1	3	3	0	1
TCGA-NC-A5HP-01	25.6667	69	1	1	0	2	4	0	1
TCGA-05-5715-01	2.06667	69	0	0	0	2	1	NA	1
TCGA-77-8130-01	158.833	69	1	0	1	2	2	1	1
TCGA-77-7140-01	21.0667	69	0	0	1	2	2	1	1
TCGA-78-7161-01	9.7	69	0	0	0	3	2	1	1
TCGA-73-4670-01	4.36667	69	0	1	0	2	4	0	1
TCGA-77-6845-01	23.6	69	1	0	0	3	2	0	1
TCGA-MP-A4TH-01	24.7	70	0	0	0	1	1	0	0
TCGA-99-AA5R-01	21.9333	70	0	0	0	1	1	0	0
TCGA-44-7659-01	23.0333	70	1	NA	0	1	1	0	0
TCGA-55-7727-01	3.96667	70	1	NA	2	1	3	0	0
TCGA-97-7552-01	64.4	70	1	NA	0	2	1	1	0
TCGA-50-5049-01	103.133	70	1	0	0	2	1	1	0
TCGA-93-A4JO-01	1.1	70	1	NA	0	1	1	0	0
TCGA-91-6828-01	10.7667	70	1	0	0	1	1	0	0
TCGA-55-7911-01	17.9	70	0	NA	0	1	1	1	0
TCGA-98-8023-01	21.6333	70	1	0	1	3	3	0	0
TCGA-67-3770-01	20.3333	70	0	0	0	1	1	NA	0
TCGA-34-2596-01	2.66667	70	1	0	1	2	2	0	0
TCGA-39-5011-01	135.1	70	0	0	0	1	1	0	0
TCGA-NC-A5HQ-01	14.9333	70	1	0	2	3	3	0	0
TCGA-39-5021-01	69.5333	70	1	0	0	2	1	1	0
TCGA-05-4425-01	22.3	70	0	1	0	2	4	NA	0
TCGA-62-A46Y-01	13.8	70	0	0	2	2	3	NA	0
TCGA-90-7964-01	14.2667	70	1	NA	0	2	1	0	0
TCGA-66-2742-01	21.3667	70	1	1	1	2	4	0	0
TCGA-62-A472-01	30.3333	70	1	0	0	3	2	1	0
TCGA-J1-A4AH-01	19.3667	70	1	NA	0	2	2	0	0
TCGA-66-2800-01	49.7333	70	1	0	0	4	3	0	0
TCGA-58-8390-01	30.3667	70	1	0	0	2	2	0	0
TCGA-39-5019-01	112.9	70	1	0	0	2	1	0	0
TCGA-77-A5GF-01	28	70	1	0	1	2	2	NA	0
TCGA-43-6143-01	23.3	70	1	0	0	2	1	0	0
TCGA-38-6178-01	14.9333	70	0	NA	2	2	3	0	0
TCGA-85-8288-01	13.4	70	1	0	1	1	2	0	1
TCGA-55-7281-01	29.0667	70	0	0	0	1	1	1	1
TCGA-05-4424-01	30.4333	70	1	0	0	3	2	1	1
TCGA-69-7980-01	12.0667	70	0	0	0	1	1	0	1
TCGA-86-7711-01	34.8667	70	1	0	1	2	2	0	1
TCGA-34-7107-01	1.13333	70	1	0	0	2	2	NA	1
TCGA-05-4389-01	45.6333	70	1	0	0	1	1	0	1
TCGA-85-8277-01	10.2333	70	1	0	1	3	3	0	1
TCGA-85-8481-01	7.86667	70	1	0	0	3	2	NA	1
TCGA-77-A5G8-01	62.8	70	1	0	0	3	2	NA	1
TCGA-55-8514-01	17.3333	70	0	NA	0	2	1	0	1
TCGA-98-A53A-01	18.4	70	1	0	0	2	1	0	1
TCGA-58-8392-01	16.7	70	1	0	0	2	1	NA	1
TCGA-62-8397-01	42.9667	70	0	0	0	3	2	0	1
TCGA-63-A5MR-01	90.5333	70	0	0	0	2	1	0	1
TCGA-34-5927-01	45.3667	70	0	0	0	1	1	0	1
TCGA-86-7713-01	38.5667	70	1	0	0	2	2	0	1
TCGA-22-A5C4-01	22.3667	70	1	0	0	2	2	0	1
TCGA-60-2707-01	22.2333	70	1	0	0	2	1	1	1
TCGA-NC-A5HO-01	44.5333	70	0	0	1	3	3	0	1
TCGA-64-1678-01	39.6333	70	0	0	0	2	NA	0	1
TCGA-94-8490-01	5.1	70	1	0	0	3	2	0	1
TCGA-55-A492-01	19.8667	70	0	NA	0	1	1	0	1
TCGA-56-A4BX-01	13.5	70	1	NA	0	2	2	0	1
TCGA-43-5670-01	28.3	70	1	0	0	2	2	0	1
TCGA-49-6742-01	16.2667	70	1	0	1	2	2	1	1
TCGA-77-8144-01	27.7667	70	1	0	0	2	1	NA	1
TCGA-NK-A5CT-01	66.5667	70	1	0	0	1	1	1	1
TCGA-55-7914-01	6.23333	71	0	NA	1	1	2	0	0
TCGA-55-A4DG-01	20.2667	71	1	NA	0	1	1	0	0
TCGA-93-A4JN-01	23.9333	71	1	1	0	2	4	0	0
TCGA-43-7656-01	19.8667	71	1	NA	0	1	1	0	0
TCGA-66-2744-01	1	71	1	0	1	2	2	NA	0
TCGA-44-3919-01	34.2	71	0	0	0	1	1	1	0
TCGA-22-0940-01	22.3	71	1	0	1	1	2	NA	0
TCGA-34-5234-01	75.7	71	0	0	0	1	1	0	0
TCGA-56-8623-01	23.0667	71	1	NA	0	2	1	1	0
TCGA-43-3920-01	33.5667	71	1	0	0	2	1	0	0
TCGA-85-7844-01	30.3667	71	1	0	0	2	1	0	0
TCGA-34-8456-01	26.8	71	0	0	1	2	2	0	0
TCGA-85-8584-01	12.7667	71	1	0	1	2	2	NA	0
TCGA-MP-A4TD-01	10.2333	71	1	0	2	2	3	NA	0
TCGA-66-2782-01	12.1667	71	1	0	0	3	2	1	0
TCGA-66-2758-01	21.3	71	1	0	0	2	1	0	0
TCGA-L3-A4E7-01	13.0667	71	1	0	0	2	1	0	1
TCGA-55-6712-01	5.7	71	1	NA	1	2	2	0	1
TCGA-66-2777-01	2.03333	71	1	0	0	2	1	NA	1
TCGA-69-8255-01	4.3	71	1	0	0	1	1	0	1
TCGA-50-6592-01	25.9	71	0	0	0	2	1	0	1
TCGA-92-7341-01	3.53333	71	1	NA	0	2	1	0	1
TCGA-95-7944-01	12.5667	71	1	0	0	1	1	0	1
TCGA-55-6984-01	25.3333	71	0	0	1	2	2	1	1
TCGA-94-A4VJ-01	14.3333	71	0	0	0	1	1	0	1
TCGA-85-8070-01	32	71	1	0	0	2	1	0	1
TCGA-46-6025-01	10.8	71	1	0	1	2	2	0	1
TCGA-95-7562-01	2.9	71	1	0	1	2	2	0	1
TCGA-O2-A5IB-01	11.3333	71	0	NA	1	3	3	NA	1
TCGA-78-7148-01	20.8667	71	1	0	1	2	2	1	1
TCGA-33-6737-01	20.0333	71	1	0	2	2	3	0	1
TCGA-05-4426-01	26.3667	71	1	0	0	2	1	1	1
TCGA-78-7149-01	131.333	71	1	0	0	4	3	NA	1
TCGA-69-7979-01	13.6	71	0	NA	0	2	1	NA	1
TCGA-21-1079-01	32.1667	71	1	0	0	3	3	1	1
TCGA-78-7146-01	5.76667	71	0	0	2	2	3	NA	1
TCGA-64-5775-01	2.06667	71	1	0	0	4	3	0	1
TCGA-LA-A7SW-01	13.6	71	1	NA	1	3	3	1	1
TCGA-44-6775-01	23.5	72	0	NA	0	2	1	1	0
TCGA-38-7271-01	26.6667	72	0	0	0	1	1	1	0
TCGA-55-7573-01	16.2333	72	0	NA	0	1	1	0	0
TCGA-86-8671-01	27.9667	72	0	0	1	2	2	0	0
TCGA-85-8287-01	0.766667	72	1	0	0	1	1	0	0
TCGA-55-8619-01	13.8667	72	0	NA	0	3	2	0	0
TCGA-56-A5DS-01	0.266667	72	0	NA	0	2	1	0	0
TCGA-77-8131-01	12.7667	72	1	0	NA	2	1	NA	0
TCGA-43-8115-01	13.5667	72	0	NA	1	2	2	0	0
TCGA-49-4487-01	28.5	72	0	0	0	1	1	1	0
TCGA-50-6590-01	42.9333	72	0	0	0	2	1	0	0
TCGA-MP-A4TI-01	14.3	72	1	0	1	2	2	NA	0
TCGA-85-8353-01	3.13333	72	1	0	1	3	3	0	0
TCGA-39-5035-01	69.3333	72	0	0	0	1	1	0	0
TCGA-95-8039-01	27.6667	72	1	NA	0	1	1	1	0
TCGA-66-2737-01	2.03333	72	1	0	1	2	2	NA	0
TCGA-66-2790-01	23.3	72	1	0	1	2	2	1	0
TCGA-18-3407-01	4.53333	72	1	0	0	2	1	0	0
TCGA-97-7941-01	16.1333	72	0	NA	0	1	1	0	0
TCGA-77-8139-01	105.533	72	1	0	0	3	2	0	0
TCGA-50-5066-01	48.0667	72	1	0	0	2	1	0	0
TCGA-55-7726-01	21.7333	72	0	NA	0	1	1	0	1
TCGA-22-5481-01	80.3	72	0	0	1	2	2	1	1
TCGA-99-8025-01	35.3333	72	0	0	2	3	3	0	1
TCGA-97-8179-01	14.5	72	1	0	0	1	1	0	1
TCGA-50-5933-01	79.7667	72	1	0	2	4	3	0	1
TCGA-78-7537-01	54.0667	72	1	0	0	2	1	NA	1
TCGA-51-6867-01	61.8667	72	0	0	0	1	1	1	1
TCGA-44-7660-01	19.7333	72	1	NA	0	2	1	0	1
TCGA-77-8146-01	106.3	72	1	0	0	1	1	NA	1
TCGA-56-8305-01	3.5	72	1	0	0	2	1	0	1
TCGA-50-5044-01	20.8	72	0	0	1	4	3	1	1
TCGA-34-5231-01	66.1333	72	1	0	0	1	1	0	1
TCGA-38-4631-01	11.8	72	0	0	0	2	1	NA	1
TCGA-49-4486-01	77.2667	72	1	0	0	1	1	1	1
TCGA-78-7154-01	19.7667	72	1	0	2	3	3	NA	1
TCGA-85-8351-01	17	72	1	0	1	2	2	0	1
TCGA-55-6972-01	54.4	72	1	0	0	2	1	0	1
TCGA-44-A47G-01	11.7	73	0	0	0	1	1	0	0
TCGA-98-7454-01	21.7333	73	1	0	0	2	1	0	0
TCGA-44-A479-01	16.2	73	0	NA	0	2	1	1	0
TCGA-55-8208-01	22.4667	73	0	0	0	1	1	1	0
TCGA-86-6851-01	5.96667	73	0	0	1	1	2	0	0
TCGA-60-2704-01	38.4667	73	1	0	1	2	2	1	0
TCGA-22-1011-01	1.76667	73	1	0	0	2	1	0	0
TCGA-67-6217-01	14.0667	73	0	0	1	2	2	1	0
TCGA-55-8207-01	32.5667	73	1	NA	0	2	1	0	0
TCGA-96-7545-01	57.8667	73	1	NA	0	1	1	1	0
TCGA-68-A59I-01	14.2667	73	0	0	1	3	3	1	0
TCGA-22-4601-01	35.2333	73	0	0	0	4	3	1	0
TCGA-22-4599-01	38.7	73	0	0	0	2	1	NA	0
TCGA-85-7699-01	33.3667	73	1	0	0	4	3	1	0
TCGA-22-5492-01	16.8667	73	0	0	2	2	3	NA	0
TCGA-43-8116-01	11.9333	73	1	0	0	1	1	0	0
TCGA-94-8491-01	27	73	1	0	1	2	2	1	0
TCGA-55-8511-01	18.4	73	0	NA	0	2	1	1	0
TCGA-58-A46L-01	57.4333	73	1	0	2	2	3	0	0
TCGA-67-3774-01	12.8333	73	0	0	0	2	1	NA	0
TCGA-NC-A5HL-01	2.93333	73	1	0	0	2	2	0	0
TCGA-22-4613-01	11.9333	73	0	0	0	1	1	NA	0
TCGA-55-7995-01	29.6333	73	0	0	0	1	1	1	0
TCGA-60-2721-01	32.7667	73	1	0	0	2	1	0	0
TCGA-22-4604-01	13.3	73	1	0	1	2	2	1	0
TCGA-60-2703-01	98.1667	73	1	0	1	2	2	1	0
TCGA-66-2789-01	4.1	73	1	0	3	1	3	NA	0
TCGA-39-5034-01	36.9	73	0	0	0	3	2	1	0
TCGA-18-3419-01	93.7	73	1	0	1	2	2	0	0
TCGA-44-8119-01	9.5	73	1	0	0	3	2	0	0
TCGA-NK-A5CX-01	3.7	73	1	NA	0	2	2	0	1
TCGA-77-8145-01	7.06667	73	1	0	1	4	3	NA	1
TCGA-51-4079-01	0.4	73	0	NA	0	2	1	0	1
TCGA-62-A46S-01	55.1	73	1	0	0	2	1	NA	1
TCGA-39-5036-01	72.1667	73	1	0	0	2	1	0	1
TCGA-44-A4SS-01	13.8333	73	1	0	0	1	1	0	1
TCGA-34-5240-01	51.3667	73	0	0	1	2	2	0	1
TCGA-18-3414-01	23.8667	73	1	1	1	4	4	0	1
TCGA-62-8402-01	49.9333	73	0	0	2	2	3	1	1
TCGA-94-7557-01	0.166667	73	1	0	0	2	1	0	1
TCGA-39-5027-01	103.6	73	1	0	0	2	1	1	1
TCGA-56-8304-01	3.53333	73	0	NA	0	1	1	0	1
TCGA-33-4583-01	153.367	73	1	0	0	1	1	0	1
TCGA-49-4507-01	8.93333	73	0	0	1	3	3	1	1
TCGA-94-7033-01	21.3333	73	1	NA	0	2	1	0	1
TCGA-56-7730-01	6.6	73	1	0	0	2	2	0	1
TCGA-85-8664-01	18.3333	73	1	0	1	2	2	1	1
TCGA-69-7760-01	6.73333	73	1	0	0	3	2	0	1
TCGA-44-2657-01	45.0333	74	0	0	NA	2	1	0	0
TCGA-97-A4M7-01	20.9667	74	1	0	0	1	1	0	0
TCGA-77-8133-01	54.6667	74	1	0	1	1	2	NA	0
TCGA-56-5897-01	12.6	74	1	NA	0	1	1	0	0
TCGA-44-3396-01	37.6667	74	0	0	2	2	3	0	0
TCGA-60-2725-01	27.2	74	1	0	0	2	1	0	0
TCGA-18-4721-01	156.467	74	1	0	0	1	1	NA	0
TCGA-22-5474-01	14.8333	74	1	0	0	2	1	0	0
TCGA-50-8460-01	27.6333	74	1	0	0	1	1	0	0
TCGA-05-4405-01	20.3333	74	0	0	0	2	1	0	0
TCGA-95-A4VK-01	21.7	74	0	0	2	2	3	1	0
TCGA-56-8201-01	13.2333	74	1	NA	0	3	2	NA	0
TCGA-99-7458-01	24.9	74	0	0	0	4	3	0	0
TCGA-85-A4JB-01	31.4	74	1	0	0	3	2	0	0
TCGA-92-8065-01	2.33333	74	0	NA	0	3	2	0	0
TCGA-77-8136-01	39.6333	74	0	0	1	2	2	0	0
TCGA-85-A510-01	16.0667	74	0	0	1	2	2	1	0
TCGA-55-8091-01	20	74	1	NA	0	2	1	0	0
TCGA-49-4488-01	28.9667	74	0	NA	0	1	1	1	0
TCGA-68-7757-01	7.03333	74	1	NA	0	1	1	0	0
TCGA-68-A59J-01	13.6333	74	0	NA	0	2	1	0	1
TCGA-60-2695-01	21.4	74	0	0	0	2	1	0	1
TCGA-O1-A52J-01	59.9333	74	0	NA	0	1	1	NA	1
TCGA-52-7809-01	5.53333	74	1	0	0	2	1	NA	1
TCGA-77-6844-01	76.1333	74	1	0	1	3	3	1	1
TCGA-56-8504-01	17	74	1	NA	0	2	1	0	1
TCGA-63-A5MT-01	16.6	74	1	0	0	3	2	NA	1
TCGA-55-6986-01	108.7	74	0	0	0	2	1	0	1
TCGA-55-7284-01	8.1	74	1	NA	0	3	2	1	1
TCGA-60-2723-01	36.4	74	0	0	0	2	1	0	1
TCGA-77-8138-01	17.9667	74	1	0	0	2	1	0	1
TCGA-22-5483-01	19.1	74	1	0	1	1	2	1	1
TCGA-22-5491-01	57.1	74	1	0	0	1	1	NA	1
TCGA-64-5815-01	28.8667	74	1	0	1	2	2	NA	1
TCGA-77-6843-01	74.1333	74	1	0	1	1	2	NA	1
TCGA-73-4677-01	1.26667	74	1	0	0	2	NA	0	1
TCGA-NC-A5HF-01	4.6	74	1	NA	0	4	3	NA	1
TCGA-99-8033-01	21.8667	74	0	1	NA	NA	4	0	1
TCGA-50-6595-01	6.3	74	0	0	2	2	3	1	1
TCGA-18-3409-01	124.9	74	1	0	0	1	1	1	1
TCGA-50-5072-01	8.33333	74	1	0	2	2	3	1	1
TCGA-91-8497-01	14.4667	75	0	NA	0	1	1	0	0
TCGA-97-8172-01	18.1667	75	0	0	0	2	1	0	0
TCGA-34-5232-01	82.3667	75	0	0	1	1	2	0	0
TCGA-34-5239-01	61.1333	75	1	0	0	4	3	1	0
TCGA-55-8092-01	5.13333	75	1	NA	0	3	2	1	0
TCGA-55-8621-01	17.1667	75	0	NA	0	1	1	0	0
TCGA-78-7539-01	26.3667	75	0	0	0	2	2	1	0
TCGA-96-8170-01	17.7	75	0	0	1	1	2	0	0
TCGA-21-1083-01	43.8333	75	1	0	0	1	1	0	0
TCGA-66-2769-01	7.16667	75	1	0	0	4	3	NA	0
TCGA-69-7764-01	13.8	75	1	0	0	1	1	0	0
TCGA-91-6849-01	1.16667	75	0	NA	2	2	3	NA	0
TCGA-39-5028-01	1.73333	75	1	0	1	4	3	0	0
TCGA-O2-A52V-01	44.5	75	0	NA	0	3	2	NA	0
TCGA-78-7162-01	105.633	75	1	0	0	1	1	1	0
TCGA-93-7348-01	17.7	75	0	NA	0	1	1	0	0
TCGA-98-8021-01	31.2333	75	0	0	0	1	1	1	0
TCGA-56-A4ZJ-01	21.3333	75	0	0	0	1	1	0	0
TCGA-50-5931-01	14.4667	75	0	0	0	2	1	1	0
TCGA-22-4607-01	19.5667	75	1	0	0	2	1	0	0
TCGA-77-A5G1-01	134.2	75	1	0	1	3	3	NA	1
TCGA-L9-A50W-01	14.7333	75	1	NA	1	1	2	1	1
TCGA-NC-A5HR-01	41.4667	75	0	0	1	2	2	0	1
TCGA-77-7463-01	47.4333	75	1	0	0	2	1	NA	1
TCGA-22-5471-01	61.5	75	1	0	0	2	1	NA	1
TCGA-43-7658-01	79.2667	75	0	0	0	1	1	1	1
TCGA-21-1072-01	100.533	75	1	0	0	2	1	0	1
TCGA-MP-A4TA-01	31.6667	75	0	0	0	1	1	NA	1
TCGA-MP-A4T7-01	5.56667	75	0	1	0	2	4	NA	1
TCGA-50-5932-01	41.1667	75	1	0	1	2	2	1	1
TCGA-56-7822-01	17.7333	75	1	0	1	2	2	1	1
TCGA-38-4630-01	35.7667	75	0	0	0	2	1	1	1
TCGA-58-8386-01	0.0333333	75	1	1	NA	3	4	0	1
TCGA-43-A56U-01	14.4	76	0	NA	0	1	1	0	0
TCGA-NJ-A55A-01	0.5	76	0	0	0	2	1	0	0
TCGA-97-7546-01	42.8333	76	0	NA	0	1	1	1	0
TCGA-98-A53H-01	20.6	76	0	0	0	1	1	1	0
TCGA-39-5022-01	55.9667	76	1	0	0	2	1	1	0
TCGA-53-7626-01	30.9667	76	0	0	1	1	2	1	0
TCGA-97-7938-01	0.6	76	0	NA	0	1	1	0	0
TCGA-43-6773-01	3.86667	76	1	NA	1	2	2	NA	0
TCGA-46-3767-01	12.9333	76	1	0	0	1	1	0	0
TCGA-22-1000-01	15.1333	76	1	0	0	2	1	1	0
TCGA-93-7347-01	22.7667	76	0	NA	0	1	1	0	0
TCGA-55-7724-01	23.5	76	0	NA	0	2	1	0	0
TCGA-55-8205-01	19.9667	76	0	0	0	2	2	1	0
TCGA-56-8503-01	1.36667	76	0	0	0	3	2	0	0
TCGA-39-5031-01	61.3667	76	0	0	0	1	1	0	0
TCGA-55-7815-01	25.7667	76	1	NA	0	2	1	1	0
TCGA-56-A4ZK-01	19	76	0	0	0	2	1	0	0
TCGA-77-A5GA-01	42.6667	76	1	0	0	2	1	NA	0
TCGA-91-8499-01	1.2	76	0	NA	0	1	1	0	0
TCGA-33-4533-01	135.6	76	0	0	0	2	1	0	0
TCGA-21-5783-01	89.3333	76	1	0	0	2	1	NA	0
TCGA-MP-A4T6-01	59.6667	76	0	NA	2	1	3	0	1
TCGA-60-2696-01	3.63333	76	0	0	0	2	2	0	1
TCGA-55-7283-01	20.3	76	0	NA	2	3	3	0	1
TCGA-39-5039-01	18.1333	76	1	0	0	2	2	0	1
TCGA-55-8614-01	17.8667	76	1	NA	0	2	1	0	1
TCGA-05-4396-01	10.1	76	1	0	1	4	3	NA	1
TCGA-63-A5MW-01	54.6333	76	1	0	0	2	1	0	1
TCGA-NC-A5HM-01	40.4	76	1	0	0	2	1	0	1
TCGA-34-2600-01	62.4667	76	0	0	0	1	1	0	1
TCGA-05-4403-01	19.2667	76	1	0	0	2	1	NA	1
TCGA-MP-A5C7-01	74.9333	76	0	0	0	2	1	0	1
TCGA-77-8143-01	26.7667	76	1	0	2	2	3	NA	1
TCGA-98-A53C-01	27.4	77	0	0	0	1	1	0	0
TCGA-55-6987-01	71.2333	77	1	0	0	1	1	0	0
TCGA-J2-A4AE-01	35.9667	77	0	NA	0	1	1	0	0
TCGA-56-6545-01	22.2	77	0	0	0	2	1	0	0
TCGA-55-8513-01	26.3667	77	0	NA	0	3	2	1	0
TCGA-55-7907-01	11.4333	77	1	NA	1	2	2	1	0
TCGA-55-7227-01	31.7333	77	1	NA	1	3	3	1	0
TCGA-67-3771-01	20.3333	77	0	0	0	1	1	NA	0
TCGA-18-3408-01	76.8	77	0	0	0	2	1	1	0
TCGA-69-8453-01	27.1	77	1	NA	0	3	2	0	0
TCGA-18-3415-01	93.4333	77	1	0	0	2	1	0	0
TCGA-78-8655-01	78.6667	77	0	0	0	1	1	NA	0
TCGA-44-3398-01	38.7667	77	0	0	0	1	1	0	1
TCGA-MP-A4TC-01	2.46667	77	1	0	2	1	3	0	1
TCGA-78-7167-01	89.3667	77	1	1	0	2	4	1	1
TCGA-64-1677-01	20.9333	77	0	0	2	2	3	1	1
TCGA-NK-A5CR-01	84.7333	77	1	NA	0	2	1	0	1
TCGA-XC-AA0X-01	0.2	77	0	0	0	1	1	0	1
TCGA-98-A53J-01	21	77	1	0	0	2	1	0	1
TCGA-22-4593-01	35.5667	77	1	0	0	2	2	0	1
TCGA-21-A5DI-01	32.6333	77	1	0	0	1	1	0	1
TCGA-93-8067-01	6.2	77	1	NA	0	2	1	0	1
TCGA-77-8153-01	66.4	77	0	0	0	2	1	0	1
TCGA-49-4494-01	36.0333	77	1	0	2	3	3	NA	1
TCGA-NC-A5HN-01	49.9667	77	1	0	1	2	2	0	1
TCGA-21-1078-01	15.8	77	1	0	0	2	1	1	1
TCGA-63-A5MN-01	11.5	78	0	0	0	3	2	1	0
TCGA-63-A5MS-01	79.3667	78	1	0	0	2	1	0	0
TCGA-56-8628-01	20.5333	78	1	NA	0	1	1	0	0
TCGA-96-A4JL-01	28.0667	78	0	0	1	2	2	0	0
TCGA-68-8251-01	13.5333	78	1	0	0	2	1	0	0
TCGA-43-5668-01	18.6333	78	1	0	1	1	2	1	0
TCGA-91-A4BD-01	20.1	78	1	NA	1	1	2	0	0
TCGA-44-A47A-01	15.5333	78	0	NA	0	2	1	1	0
TCGA-22-4605-01	32.4667	78	0	0	0	2	1	0	0
TCGA-86-A456-01	29.8667	78	0	0	0	1	1	0	1
TCGA-O2-A52N-01	33.5333	78	1	NA	0	2	1	0	1
TCGA-55-A490-01	3.3	78	1	NA	0	2	2	0	1
TCGA-56-A62T-01	14.6667	78	1	NA	0	2	2	0	1
TCGA-97-8547-01	21.9	78	0	NA	2	2	3	0	1
TCGA-34-5929-01	5.03333	78	0	0	0	2	1	0	1
TCGA-91-6829-01	41.9333	78	1	NA	0	2	1	0	1
TCGA-62-A46V-01	73.3	78	0	0	0	2	1	0	1
TCGA-22-5473-01	64.4333	78	1	0	0	3	NA	1	1
TCGA-50-5055-01	61	79	0	0	1	1	2	1	0
TCGA-60-2712-01	9.13333	79	0	0	1	2	2	0	0
TCGA-77-6842-01	29.9667	79	1	0	1	2	2	1	0
TCGA-56-8308-01	17.2333	79	1	NA	0	3	2	0	0
TCGA-66-2770-01	23.3333	79	1	0	0	2	1	NA	0
TCGA-55-6982-01	33.1667	79	0	0	1	2	2	1	0
TCGA-34-5241-01	17.1667	79	1	0	0	2	1	0	0
TCGA-50-6597-01	42.2667	79	0	0	0	2	1	0	0
TCGA-86-8055-01	4.13333	79	1	0	1	2	2	0	1
TCGA-56-7221-01	20.2667	79	1	0	0	2	1	0	1
TCGA-22-5478-01	0.8	79	1	0	0	2	1	0	1
TCGA-44-A47B-01	9.56667	79	1	0	0	2	1	0	1
TCGA-05-4250-01	4.03333	79	0	0	1	3	3	NA	1
TCGA-NC-A5HD-01	0.0666667	79	1	0	0	3	2	0	1
TCGA-49-4514-01	56.6667	79	0	0	0	1	1	0	1
TCGA-50-6594-01	12.3333	79	0	0	2	3	3	1	1
TCGA-38-A44F-01	4.43333	80	1	0	0	2	1	0	0
TCGA-55-A57B-01	18.2	80	0	0	0	1	1	0	0
TCGA-21-5784-01	42.2667	80	0	0	0	2	1	0	0
TCGA-73-4658-01	53.3333	80	0	0	0	2	1	0	0
TCGA-62-8395-01	40.5333	80	0	0	0	3	2	1	1
TCGA-94-7943-01	18.6333	80	1	NA	NA	1	1	1	1
TCGA-22-1012-01	14.3	80	0	0	0	2	1	0	1
TCGA-55-8090-01	19.9333	80	1	0	0	1	1	1	1
TCGA-22-4591-01	20.7667	80	1	0	2	3	3	1	1
TCGA-56-8082-01	15.1667	80	0	NA	0	2	2	0	1
TCGA-33-6738-01	64.2333	80	1	NA	2	1	3	0	1
TCGA-34-A5IX-01	34.3667	80	1	0	0	3	2	0	1
TCGA-97-A4LX-01	20.4667	81	1	0	0	2	1	0	0
TCGA-91-6835-01	2.63333	81	0	0	0	1	1	0	0
TCGA-39-5030-01	1.96667	81	0	0	2	2	3	0	0
TCGA-77-A5GH-01	39.4	81	1	0	0	2	1	NA	0
TCGA-55-6983-01	94.1	81	1	0	1	2	2	0	0
TCGA-22-4609-01	9.7	81	1	0	0	1	1	0	0
TCGA-18-3410-01	4.86667	81	1	0	0	3	2	0	0
TCGA-55-6978-01	5.86667	81	1	NA	0	2	2	1	0
TCGA-55-7994-01	20.1	81	1	NA	0	3	2	0	0
TCGA-97-8171-01	18.9333	81	1	1	2	2	4	1	0
TCGA-49-6743-01	54.0333	81	0	NA	2	1	3	0	0
TCGA-55-A491-01	20.8667	81	0	NA	0	1	1	0	1
TCGA-73-7499-01	51.0333	81	0	0	0	2	1	1	1
TCGA-46-6026-01	14.1	81	1	0	1	2	2	0	1
TCGA-56-A5DR-01	0.133333	81	1	NA	0	1	1	0	1
TCGA-22-5482-01	11.9	81	1	0	0	2	1	0	1
TCGA-67-3772-01	19.1	82	0	0	0	2	1	NA	0
TCGA-49-6745-01	17.4	82	1	0	2	2	3	0	1
TCGA-05-4433-01	24.3333	82	1	0	0	2	1	0	1
TCGA-96-7544-01	72	83	1	NA	1	2	2	NA	0
TCGA-97-7554-01	25.8333	83	0	0	2	2	3	0	0
TCGA-18-3416-01	32.4333	83	1	0	1	2	2	1	0
TCGA-97-A4M5-01	21.1333	83	1	0	0	1	1	0	0
TCGA-56-7582-01	20.0333	83	1	0	0	2	1	0	0
TCGA-34-5928-01	39.8667	83	0	0	1	2	2	0	1
TCGA-60-2719-01	43.2333	83	0	0	0	1	1	0	1
TCGA-33-AASD-01	112.533	83	1	NA	0	1	1	NA	1
TCGA-69-7761-01	6.2	84	1	NA	0	2	1	0	0
TCGA-67-3773-01	14.2333	84	0	0	0	2	1	NA	0
TCGA-34-2608-01	33.3333	84	1	0	0	2	1	0	0
TCGA-56-8624-01	14	84	1	NA	0	3	2	0	0
TCGA-56-7580-01	30.8333	84	1	0	0	2	1	0	0
TCGA-50-6673-01	0.733333	84	0	0	0	1	1	0	0
TCGA-85-A4JC-01	20.1333	84	1	0	0	2	2	1	1
TCGA-68-7756-01	6.73333	84	1	NA	1	4	3	0	1
TCGA-62-A470-01	39.8	84	1	0	0	2	1	NA	1
TCGA-78-7166-01	8.6	84	1	0	1	2	2	0	1
TCGA-69-8254-01	13.6333	85	1	NA	NA	2	NA	0	0
TCGA-44-6777-01	32.9	85	0	NA	NA	2	1	0	0
TCGA-50-5939-01	15.3333	85	1	0	0	2	1	0	0
TCGA-43-6771-01	5.53333	85	1	NA	0	2	1	1	1
TCGA-50-5935-01	21.7667	86	0	0	0	1	1	0	0
TCGA-55-8204-01	17.1667	87	0	NA	0	2	1	0	1
TCGA-NJ-A4YI-01	0.133333	87	0	0	2	2	3	0	1
TCGA-55-A4DF-01	20.4667	88	1	NA	0	1	1	1	0
TCGA-77-A5GB-01	31.2333	90	1	0	NA	2	1	NA	1
TCGA-75-7025-01	110.167	NA	1	0	0	2	1	1	0
TCGA-63-7022-01	69.1	NA	0	0	0	1	1	0	0
TCGA-75-6212-01	50.5333	NA	0	0	1	2	2	1	0
TCGA-63-7021-01	71.4	NA	1	0	0	1	1	1	0
TCGA-75-5146-01	78.9333	NA	1	0	0	2	1	1	0
TCGA-63-6202-01	53.4	NA	1	0	0	2	2	0	0
TCGA-75-5125-01	67.5667	NA	1	0	1	2	2	1	0
TCGA-75-6206-01	86.3333	NA	1	0	0	2	1	0	0
TCGA-75-5147-01	44.4333	NA	0	0	0	2	1	0	1
TCGA-80-5611-01	86.5	NA	1	0	0	2	1	0	1
TCGA-63-7023-01	56.0667	NA	1	0	1	1	2	0	1
TCGA-63-7020-01	71.1	NA	1	0	0	1	1	0	1
TCGA-75-7027-01	101.967	NA	1	0	0	2	1	1	1
TCGA-80-5608-01	94.4	NA	0	0	0	1	1	0	1
TCGA-75-6214-01	37.1667	NA	0	0	2	2	3	1	1
