# Supplementary material for: Identification of a prognostic signature based on immunogenic adverse event-related genes to guide therapy for non-small cell lung cancer
Source: Front Immunol. 2026 Jan 12;16:1656375. doi: 10.3389/fimmu.2025.1656375 (PMC12833344; doi:10.3389/fimmu.2025.1656375)
Supplement: Supplementary file 5 [file Table3.xlsx]

## Sheet: Sheet1
Reported genes related to irAEs (immune-related adverse events) in the literature
Gene	Rs	P	FDR
LCP1	0.82	3.5e-07	0.01
GZMK	0.79	2e-06	0.02
CRTAM	0.78	3.1e-06	0.02
CD8A	0.77	4e-06	0.02
ADPGK	0.76	6.7e-06	0.02
SH2D1A	0.76	7.3e-06	0.02
CTSW	0.76	8.2e-06	0.02
HLA-DPB2	0.75	1.2e-05	0.02
PTPRCAP	0.75	1.2e-05	0.02
KIR3DL2	0.74	1.3e-05	0.02
GPR18	0.74	1.7e-05	0.03
CCL5	0.74	1.7e-05	0.03
STAP1	0.73	2e-05	0.03
KIAA0748	0.73	2.1e-05	0.03
IL12B	0.73	2.3e-05	0.03
TIGIT	0.73	2.6e-05	0.03
PLA2G2D	0.72	2.9e-05	0.03
TCL1A	0.72	2.9e-05	0.03
LY9	0.72	3.5e-05	0.04
CD96	0.72	3.9e-05	0.04
CST7	0.72	4e-05	0.04
CCR7	0.71	4.7e-05	0.04
CD27	0.71	5.1e-05	0.04
HLA-DQA2	0.71	5.6e-05	0.04
SLFN5	0.71	5.8e-05	0.04
FAIM3	0.7	6.5e-05	0.05
SLC46A2	0.7	6.9e-05	0.05
TRIM38	0.7	7.1e-05	0.05
GPR174	0.7	7.5e-05	0.05
BTLA	0.7	7.6e-05	0.05
