# Supplementary material for: Identification of a prognostic signature based on immunogenic adverse event-related genes to guide therapy for non-small cell lung cancer
Source: Front Immunol. 2026 Jan 12;16:1656375. doi: 10.3389/fimmu.2025.1656375 (PMC12833344; doi:10.3389/fimmu.2025.1656375)
Supplement: Supplementary file 6 [file Table4.xlsx]

## Sheet: ES group DEGs
DEGs between High- and Low-ES groups
Symbol	logFC	P.Value	FDR
HLA-DQA2	-4.834	1.72e-59	1.52e-56
CXCL9	-4.4929	3.19e-59	2.52e-56
CXCL13	-3.94866	2.02e-41	1.98e-39
IFNG	-3.94575	1.88e-38	1.44e-36
PLA2G2D	-3.89185	1.39e-46	2.2e-44
CCL19	-3.74898	2.09e-39	1.67e-37
CXCL10	-3.64783	1.82e-45	2.51e-43
GZMK	-3.63824	5.69e-57	2.97e-54
CCL5	-3.46385	1.46e-69	6.93e-66
HLA-DQB2	-3.4241	9.1e-44	1.11e-41
CD2	-3.35482	1.96e-80	2.78e-76
GPR25	-3.34788	1.29e-26	4.93e-25
LYZ	-3.33312	3.49e-39	2.77e-37
TRAT1	-3.31222	6.63e-57	3.24e-54
CXCL11	-3.2859	4.1e-38	2.97e-36
FDCSP	-3.28499	3.69e-11	5.67e-10
GPR174	-3.24529	2.04e-41	1.98e-39
UBD	-3.21049	9.77e-37	6.42e-35
CD1B	-3.19897	1.44e-23	4.8e-22
CD3D	-3.19296	2.48e-69	8.8e-66
P2RY12	-3.17495	1.28e-30	5.84e-29
MS4A1	-3.16183	6.89e-26	2.56e-24
GZMA	-3.15607	1.49e-54	5.03e-52
CD3E	-3.12526	3.94e-75	2.79e-71
GZMH	-3.08395	5.1e-56	2.13e-53
CD8A	-3.08363	6.67e-68	1.89e-64
SH2D1A	-3.07738	8.31e-67	1.96e-63
TCL1A	-3.06996	3.95e-23	1.28e-21
HLA-DRA	-3.05604	9.16e-55	3.17e-52
NKG7	-3.04907	5.85e-57	2.97e-54
HLA-DPA1	-3.04335	2.51e-56	1.11e-53
HLA-DQA1	-3.00868	9.98e-47	1.61e-44
GBP5	-2.98856	1.96e-51	5.36e-49
IDO1	-2.90699	3.85e-31	1.82e-29
PTPRC	-2.90217	5.47e-59	4.08e-56
CXCR3	-2.89442	2.8e-58	1.81e-55
SIRPG	-2.8828	1.03e-64	1.82e-61
ADAMDEC1	-2.85068	7.27e-33	3.75e-31
CD3G	-2.82968	2.4e-66	4.87e-63
FASLG	-2.81692	8.67e-46	1.24e-43
ITGAL	-2.8037	3e-63	3.55e-60
PDCD1	-2.79473	1.57e-56	7.42e-54
ITK	-2.78112	3.43e-60	3.24e-57
P2RY10	-2.78075	5.77e-50	1.32e-47
CTSW	-2.77635	8.41e-47	1.37e-44
CD40LG	-2.76093	4.97e-41	4.58e-39
CD48	-2.7539	2.4e-51	6.31e-49
NCR3	-2.75218	1.02e-40	9.14e-39
HLA-DPB1	-2.74878	3.94e-52	1.16e-49
SIT1	-2.74797	3.09e-57	1.68e-54
GZMB	-2.74774	4.22e-43	4.68e-41
CXCR6	-2.74562	1.83e-64	2.88e-61
CCR4	-2.74367	6.53e-44	8.06e-42
CCR7	-2.74297	4.87e-55	1.73e-52
PYHIN1	-2.74093	1.2e-58	8.49e-56
HLA-DMB	-2.73705	9.11e-53	2.81e-50
SLAMF6	-2.73206	8.07e-51	2.04e-48
CST7	-2.73122	2.07e-59	1.73e-56
CYBB	-2.72328	1.26e-43	1.52e-41
CD52	-2.72075	6.23e-48	1.16e-45
ZNF683	-2.7135	4.05e-42	4.2e-40
CD74	-2.70675	2.26e-49	4.87e-47
GBP4	-2.67024	6.01e-54	1.98e-51
AIM2	-2.65974	2.5e-29	1.08e-27
GPR171	-2.65857	1.58e-44	2e-42
IL2RG	-2.65352	9.07e-52	2.63e-49
FGL2	-2.65132	2.6e-48	5e-46
CCR5	-2.65124	2.57e-58	1.74e-55
SLAMF7	-2.64154	8.36e-40	6.98e-38
C1orf21	-2.64001	4.06e-40	3.5e-38
HLA-DOA	-2.63931	4.67e-41	4.33e-39
CTLA4	-2.62208	1.19e-51	3.39e-49
CD5	-2.62096	2.96e-58	1.82e-55
ICOS	-2.61813	2.25e-56	1.03e-53
HLA-DRB5	-2.61282	9.63e-30	4.24e-28
FCRL1	-2.61044	1.05e-19	2.84e-18
PRF1	-2.60615	2.28e-51	6.11e-49
GBP1	-2.58648	1.13e-50	2.82e-48
SPIB	-2.58035	2.32e-25	8.37e-24
CLEC10A	-2.56845	1.87e-41	1.85e-39
CRTAM	-2.56546	3.08e-58	1.82e-55
CD79A	-2.54364	2.85e-20	7.88e-19
FCRL3	-2.52856	5.39e-35	3.11e-33
C1orf198	-2.52089	1.18e-40	1.04e-38
HLA-DRB1	-2.51989	1.55e-36	1.01e-34
TIGIT	-2.51481	2.7e-61	2.74e-58
CCR2	-2.51395	5.59e-42	5.75e-40
SLA2	-2.51005	3.52e-64	5e-61
UBASH3A	-2.50332	3.73e-55	1.38e-52
RARRES3	-2.4985	3.49e-36	2.2e-34
SASH3	-2.49172	5.36e-56	2.17e-53
TNFSF13B	-2.49114	1.92e-51	5.34e-49
SLAMF1	-2.49112	3.78e-55	1.38e-52
PLEK	-2.48694	1.43e-46	2.23e-44
CD69	-2.48694	3.65e-43	4.11e-41
EVI2B	-2.48199	2e-49	4.36e-47
CD53	-2.47203	1.39e-49	3.14e-47
KLRB1	-2.47149	6.13e-48	1.16e-45
LCK	-2.47074	2.13e-55	8.17e-53
ZAP70	-2.46087	4.86e-50	1.13e-47
CD27	-2.45808	2.02e-38	1.53e-36
TLR8	-2.45761	1.22e-39	1e-37
IRF8	-2.44785	7.11e-47	1.17e-44
CD96	-2.44079	2e-63	2.58e-60
GNG8	-2.43961	3.92e-11	6e-10
IGLL5	-2.42798	7.43e-15	1.44e-13
IL21R	-2.42707	1.61e-52	4.86e-50
LCP1	-2.4193	1.79e-48	3.49e-46
LILRA4	-2.41712	3.94e-27	1.55e-25
C1orf216	-2.41688	1.82e-36	1.18e-34
CD8B	-2.40988	2.56e-34	1.42e-32
SCML4	-2.40574	2.83e-43	3.27e-41
P2RY13	-2.39991	1.11e-42	1.2e-40
PSMB9	-2.39557	1.15e-45	1.63e-43
IKZF1	-2.39429	9.64e-54	3.11e-51
APOL3	-2.38584	3.01e-56	1.3e-53
THEMIS	-2.38514	1.68e-33	8.81e-32
CCL4	-2.37773	6.75e-47	1.14e-44
NCKAP1L	-2.37197	2.79e-50	6.7e-48
SELL	-2.36933	3.38e-33	1.76e-31
CCL18	-2.3693	6.35e-20	1.73e-18
ZNF831	-2.36883	1.2e-42	1.29e-40
CHIT1	-2.36687	4.66e-15	9.15e-14
SIGLEC8	-2.36518	1.32e-30	6.02e-29
LTB	-2.36289	1.3e-31	6.23e-30
CD247	-2.36009	2.18e-62	2.38e-59
SPN	-2.35505	1.66e-48	3.27e-46
PTGDS	-2.34569	3.56e-24	1.22e-22
IL7R	-2.33825	4.5e-34	2.44e-32
CIITA	-2.3319	6.45e-41	5.83e-39
GNLY	-2.32628	7.26e-31	3.37e-29
MNDA	-2.32535	5.29e-40	4.49e-38
SNX20	-2.31854	6.74e-58	3.83e-55
IL2RB	-2.31352	1.71e-45	2.38e-43
IL4I1	-2.3092	1.51e-38	1.17e-36
FCGR3A	-2.30918	8.97e-35	5.11e-33
MS4A6A	-2.30614	7.21e-42	7.31e-40
SLAMF8	-2.30266	4.33e-46	6.47e-44
CYTIP	-2.29908	8.95e-45	1.14e-42
PTPN22	-2.29665	2.68e-51	6.9e-49
IL12RB1	-2.29172	1.76e-55	6.94e-53
IL10RA	-2.28929	3.03e-49	6.33e-47
TNFRSF17	-2.27396	1.01e-18	2.53e-17
ITGB2	-2.27361	1.06e-37	7.48e-36
CCR8	-2.26672	1.65e-32	8.35e-31
TAGAP	-2.26593	7.19e-48	1.33e-45
CD84	-2.25445	5.35e-39	4.15e-37
SFTPC	-2.25284	0.000237842	0.00126661
SCIMP	-2.24159	1.28e-42	1.37e-40
GIMAP4	-2.23964	2.35e-53	7.42e-51
HLA-DMA	-2.22855	6.7e-40	5.63e-38
BLK	-2.22533	2.65e-20	7.35e-19
EVI2A	-2.22286	1.77e-39	1.43e-37
FPR3	-2.2227	2.48e-36	1.59e-34
MPEG1	-2.21305	2.03e-38	1.53e-36
TNFRSF13B	-2.2127	9.91e-16	2.04e-14
APOC1	-2.21214	8.78e-25	3.08e-23
IL2RA	-2.21108	9.18e-36	5.64e-34
BTLA	-2.20884	3.22e-37	2.17e-35
CD79B	-2.2073	4.14e-28	1.71e-26
TBC1D10C	-2.20327	5.72e-49	1.14e-46
IGSF6	-2.20029	8.28e-41	7.43e-39
HLA-B	-2.20028	2.42e-46	3.74e-44
TNFRSF9	-2.19828	2.6e-42	2.71e-40
LAPTM5	-2.19767	6.76e-42	6.9e-40
DOCK2	-2.19331	2.59e-45	3.47e-43
CR2	-2.19297	2.01e-12	3.36e-11
LILRB4	-2.19178	1.92e-33	1e-31
TBX21	-2.18887	6.66e-40	5.63e-38
PTPN7	-2.18796	5.26e-49	1.07e-46
HAVCR2	-2.18648	5.82e-45	7.54e-43
CSF2RB	-2.18598	7.49e-37	4.94e-35
IRF4	-2.18266	2.93e-27	1.16e-25
TNFSF8	-2.18166	2.07e-34	1.16e-32
GIMAP7	-2.17815	1.2e-45	1.69e-43
SLA	-2.17682	1.77e-47	3.18e-45
APOH	-2.17018	0.000228204	0.00122399
GPR183	-2.16837	5.25e-35	3.04e-33
MAP1LC3C	-2.15816	2.59e-10	3.69e-09
CTSS	-2.15687	7.32e-42	7.37e-40
CD7	-2.15349	5.48e-37	3.63e-35
SELPLG	-2.15228	5.28e-46	7.81e-44
BIN2	-2.15206	2.73e-49	5.78e-47
MZB1	-2.15204	6.49e-15	1.26e-13
TIMD4	-2.15201	3.81e-16	8.08e-15
IKZF3	-2.14686	2.04e-43	2.41e-41
C16orf54	-2.1449	1.51e-35	9.12e-34
CD4	-2.14233	8.06e-43	8.87e-41
VSIG4	-2.14081	6.06e-23	1.93e-21
KIR2DL4	-2.13459	1.07e-16	2.36e-15
STAP1	-2.13074	7.51e-32	3.68e-30
PDCD1LG2	-2.13022	4.27e-40	3.65e-38
SAMSN1	-2.13	3.33e-43	3.78e-41
HLA-F	-2.12737	5.41e-41	4.92e-39
IL22RA2	-2.12609	2.43e-17	5.64e-16
SIGLEC14	-2.12453	1.08e-11	1.71e-10
RGS1	-2.12403	1.03e-28	4.31e-27
ICAM3	-2.12048	2.91e-38	2.15e-36
CD6	-2.11975	3.21e-49	6.59e-47
TMIGD2	-2.11896	1.65e-24	5.73e-23
CD37	-2.11852	2.82e-41	2.69e-39
HLA-DQB1	-2.11779	8.21e-23	2.6e-21
FCRL6	-2.11286	2.69e-37	1.83e-35
TESPA1	-2.10993	2.95e-50	6.97e-48
AIF1	-2.10791	9.63e-43	1.05e-40
SIGLEC10	-2.10773	1.32e-36	8.61e-35
TLR7	-2.10746	3.92e-34	2.14e-32
LY86	-2.1062	4.78e-35	2.79e-33
TLR10	-2.10025	1.57e-27	6.28e-26
SP140	-2.09975	2.87e-43	3.28e-41
CD19	-2.09946	2.85e-21	8.23e-20
CORO1A	-2.09294	3.89e-46	5.94e-44
SAMD9L	-2.09177	4.07e-38	2.96e-36
GPR65	-2.09165	5.74e-46	8.4e-44
GIMAP2	-2.09051	5.85e-45	7.54e-43
LAG3	-2.08621	9.05e-38	6.42e-36
CMKLR1	-2.08535	3.28e-36	2.08e-34
CD1E	-2.08269	3.46e-17	7.93e-16
TNFAIP8L2	-2.08241	5.44e-47	9.31e-45
BTK	-2.07602	5.73e-45	7.53e-43
LCP2	-2.07482	1.85e-49	4.1e-47
FCRL5	-2.07396	1.19e-16	2.61e-15
HCST	-2.07246	2.85e-41	2.7e-39
C3AR1	-2.07031	1.57e-32	7.95e-31
DOK2	-2.06685	1.77e-40	1.54e-38
FCER1G	-2.06469	5.47e-38	3.9e-36
LTA	-2.06245	2.06e-47	3.65e-45
EOMES	-2.05905	1.68e-40	1.47e-38
KCNA3	-2.05547	3.15e-19	8.24e-18
TFEC	-2.05433	2.06e-37	1.43e-35
OLR1	-2.05319	9.2e-22	2.74e-20
CXorf40A	-2.05079	1.22e-18	3.03e-17
RASAL3	-2.05011	1.89e-45	2.58e-43
GZMM	-2.05009	5.5e-26	2.06e-24
CCL23	-2.04958	8.56e-14	1.54e-12
PIK3CG	-2.04899	6.49e-32	3.19e-30
CSF2RA	-2.0394	6.57e-36	4.11e-34
SPOCK2	-2.03828	1.22e-29	5.32e-28
P2RY8	-2.03157	2.01e-34	1.13e-32
LAX1	-2.02759	8.76e-27	3.38e-25
S100B	-2.02719	1.71e-21	4.97e-20
LAIR1	-2.027	2.39e-38	1.8e-36
FCRL2	-2.02683	1.1e-13	1.98e-12
VCAM1	-2.02582	4.07e-26	1.54e-24
RCSD1	-2.02542	4.52e-44	5.63e-42
PPP1R16B	-2.02515	1.34e-35	8.17e-34
GPR15	-2.0249	3.25e-10	4.58e-09
CD300LF	-2.02276	1.06e-33	5.66e-32
LST1	-2.02207	4.15e-37	2.78e-35
CLECL1	-2.02001	2.36e-41	2.28e-39
TYROBP	-2.01406	1.98e-31	9.47e-30
CSF1R	-2.01369	1.19e-32	6.05e-31
BIRC3	-2.0111	7.16e-25	2.54e-23
TRAF3IP3	-2.01028	2.6e-47	4.55e-45
MAP4K1	-2.00385	6.86e-47	1.15e-44
APOBEC3G	-2.00088	4.89e-45	6.48e-43
HSD11B1	-1.99304	8.28e-27	3.21e-25
ARHGAP9	-1.99004	3.21e-47	5.55e-45
PTCRA	-1.98882	1.23e-13	2.2e-12
NCF4	-1.98826	5.01e-41	4.58e-39
WAS	-1.98702	6.86e-46	9.93e-44
KCNJ10	-1.98698	4.54e-24	1.54e-22
ARHGAP15	-1.98589	1.6e-47	2.91e-45
MARCO	-1.98332	3.17e-12	5.21e-11
RNASE6	-1.97984	3.21e-36	2.04e-34
CD163	-1.97802	1.57e-21	4.59e-20
SLCO2B1	-1.97703	3.42e-27	1.35e-25
SPI1	-1.97653	2.48e-36	1.59e-34
FCRLA	-1.97612	8.41e-19	2.13e-17
NUGGC	-1.97579	7.8e-25	2.75e-23
FCGR1A	-1.97019	2.33e-35	1.38e-33
ZBP1	-1.96848	2.24e-30	1e-28
MRC1	-1.96164	2.02e-17	4.69e-16
ABCD2	-1.95149	3.71e-34	2.04e-32
KLRC1	-1.94799	1.89e-22	5.85e-21
CLEC12A	-1.94595	2.28e-25	8.26e-24
CD28	-1.94159	3.19e-38	2.35e-36
EBI3	-1.93887	2.69e-37	1.83e-35
GIMAP6	-1.93686	1.07e-39	8.85e-38
AOAH	-1.93306	4.03e-28	1.67e-26
CLEC17A	-1.93173	4.4e-20	1.21e-18
DOCK8	-1.93173	1.23e-39	1e-37
HLA-DOB	-1.92382	3.71e-32	1.85e-30
APOE	-1.9192	1.19e-19	3.19e-18
GMFG	-1.91553	8.78e-42	8.77e-40
NFAM1	-1.91541	3.71e-35	2.18e-33
CHRDL1	-1.90276	7.01e-11	1.05e-09
SUSD3	-1.89837	1.65e-41	1.64e-39
ADH1B	-1.89689	4.31e-07	4.23e-06
LPXN	-1.89463	1.05e-46	1.68e-44
ABI3BP	-1.89318	1.09e-24	3.79e-23
FERMT3	-1.89148	3.33e-38	2.43e-36
CD274	-1.89126	9.54e-21	2.69e-19
MSR1	-1.88922	9.9e-23	3.12e-21
CLEC4D	-1.88851	4.78e-19	1.24e-17
MS4A4A	-1.88628	7.72e-26	2.86e-24
APBB1IP	-1.88619	2.84e-34	1.56e-32
C11orf21	-1.88597	7.05e-29	2.99e-27
DNAJC5B	-1.88288	3.74e-23	1.21e-21
FOLR2	-1.87784	5.93e-21	1.68e-19
CXXC1	-1.87634	7.34e-35	4.2e-33
RTP4	-1.87612	2.47e-24	8.5e-23
BATF2	-1.87434	1.03e-27	4.16e-26
FUT7	-1.86899	4.97e-34	2.68e-32
IL18RAP	-1.86853	1.36e-35	8.27e-34
2023-09-04	-1.86844	4.01e-46	6.05e-44
IFI44L	-1.86828	3.03e-18	7.35e-17
CRLF2	-1.86602	1.46e-10	2.12e-09
FCER2	-1.86475	8.43e-10	1.15e-08
MS4A7	-1.86383	1.58e-27	6.32e-26
SLC15A3	-1.86204	2.8e-38	2.09e-36
FGD2	-1.86001	3.18e-40	2.75e-38
IL16	-1.85607	3.48e-41	3.25e-39
LILRB1	-1.85197	2.25e-35	1.33e-33
GPR18	-1.84976	1.06e-33	5.66e-32
CLEC4E	-1.84949	1.1e-23	3.67e-22
PIK3AP1	-1.84838	3.98e-31	1.87e-29
CD22	-1.84746	5.17e-21	1.47e-19
CD86	-1.84698	1.24e-39	1e-37
PRKCB	-1.84167	1.5e-33	7.95e-32
TRIM22	-1.83954	1.55e-35	9.33e-34
ALOX5	-1.83939	8.64e-27	3.34e-25
IFIT3	-1.83789	6.89e-26	2.56e-24
ETV7	-1.83787	1.34e-36	8.69e-35
ARHGEF6	-1.83747	1.35e-43	1.6e-41
CD80	-1.83691	1.87e-37	1.31e-35
FOXP3	-1.83563	1.51e-42	1.59e-40
C1QTNF3	-1.82861	1.74e-37	1.22e-35
LY9	-1.82789	1.75e-31	8.37e-30
CLEC4A	-1.8248	1.83e-32	9.21e-31
GIMAP5	-1.82301	1.75e-35	1.05e-33
BTN3A3	-1.82018	1.28e-50	3.14e-48
GRAP2	-1.81619	4.17e-43	4.66e-41
CD226	-1.81463	2.55e-41	2.45e-39
HK3	-1.81357	1.09e-25	3.98e-24
ABI3	-1.81136	4.44e-44	5.58e-42
BST2	-1.81018	2.23e-18	5.44e-17
EPSTI1	-1.80899	4.79e-30	2.13e-28
PNOC	-1.80722	7.37e-17	1.65e-15
NCF1	-1.80615	2.01e-35	1.2e-33
GAPT	-1.80465	2.07e-25	7.52e-24
LGALS2	-1.80345	6.56e-24	2.22e-22
DPT	-1.80297	5.82e-15	1.14e-13
RGS18	-1.80169	2.41e-32	1.21e-30
KLHL6	-1.80028	8.1e-31	3.74e-29
PLA1A	-1.79994	4.41e-21	1.26e-19
C7	-1.79831	4.68e-08	5.29e-07
PLA2G7	-1.79424	1e-25	3.68e-24
NFATC2	-1.79012	5.16e-35	3e-33
FCN1	-1.78612	1.51e-20	4.2e-19
UBE2L6	-1.78247	1.45e-40	1.28e-38
CCL17	-1.7824	1.01e-13	1.82e-12
CYTH4	-1.78148	2.85e-38	2.12e-36
SRGN	-1.78148	2.84e-22	8.68e-21
CCL8	-1.78071	5.56e-17	1.26e-15
LSP1	-1.78066	1.43e-28	5.98e-27
INPP5D	-1.78033	4.26e-33	2.21e-31
CD70	-1.78002	5.53e-16	1.16e-14
IL32	-1.77942	9.98e-24	3.36e-22
LILRB2	-1.77892	1.03e-32	5.27e-31
RHOH	-1.77569	1.2e-30	5.51e-29
CD72	-1.77337	3.56e-39	2.81e-37
NLRC3	-1.76826	2.65e-43	3.1e-41
JAK3	-1.76779	2.51e-37	1.72e-35
CD244	-1.76244	1.21e-34	6.8e-33
IFI27	-1.75302	6.76e-12	1.09e-10
CCL13	-1.75187	2.47e-12	4.11e-11
GPR34	-1.7512	1.03e-22	3.24e-21
KLRD1	-1.74979	3.94e-34	2.14e-32
CXCR4	-1.74955	1.26e-26	4.83e-25
CD180	-1.74735	1.72e-27	6.84e-26
B2M	-1.74703	1.1e-39	9.09e-38
SAMHD1	-1.7469	1.94e-45	2.63e-43
GPR132	-1.74628	1.17e-32	5.96e-31
NLRC5	-1.73985	4.25e-38	3.06e-36
F13A1	-1.73729	3.71e-15	7.38e-14
RSAD2	-1.73709	1.29e-20	3.63e-19
DOCK10	-1.73662	3.87e-32	1.92e-30
SIGLEC1	-1.73113	1.14e-22	3.56e-21
SLC7A7	-1.72978	5.02e-31	2.35e-29
TAP1	-1.72913	2.35e-31	1.12e-29
RASSF4	-1.72844	2.07e-37	1.43e-35
SLFN12L	-1.72356	5.29e-39	4.13e-37
ACAP1	-1.71797	2.74e-43	3.18e-41
MCOLN2	-1.71613	6.71e-35	3.86e-33
KLHDC7B	-1.71189	9.51e-14	1.71e-12
PLXNC1	-1.71116	9.5e-35	5.39e-33
RAC2	-1.71036	5.15e-28	2.12e-26
ITGAM	-1.7089	8.42e-23	2.65e-21
CD1C	-1.70787	8.09e-16	1.67e-14
PARP15	-1.70047	1.4e-22	4.34e-21
P2RX7	-1.70029	2.65e-34	1.46e-32
TMEM156	-1.69737	4.9e-16	1.03e-14
CCR1	-1.6968	4.45e-24	1.52e-22
DDO	-1.69293	6.39e-23	2.03e-21
IRF1	-1.6925	4.65e-38	3.33e-36
PIK3R5	-1.68966	1.55e-33	8.16e-32
JAKMIP1	-1.68949	2.29e-22	7.06e-21
CEACAM21	-1.68948	4.49e-30	2.01e-28
ARHGAP30	-1.68511	3.08e-41	2.9e-39
RASSF2	-1.68313	1.48e-27	5.95e-26
GIMAP1	-1.68113	4.2e-39	3.3e-37
HLA-G	-1.67769	7.79e-19	1.98e-17
GYPC	-1.67682	2.43e-32	1.22e-30
ALOX5AP	-1.67603	2.93e-19	7.7e-18
MYO1G	-1.67457	4.31e-22	1.31e-20
CD40	-1.67404	2.42e-27	9.6e-26
PARVG	-1.67329	2.17e-34	1.21e-32
ICAM1	-1.66776	1.02e-16	2.27e-15
CLIC2	-1.66722	3.1e-24	1.07e-22
AMPD1	-1.66692	5.54e-09	6.98e-08
CLEC7A	-1.6645	1.02e-21	3.03e-20
CHI3L1	-1.65949	1.46e-11	2.29e-10
PSTPIP1	-1.65454	1.64e-38	1.26e-36
MYO1F	-1.65206	2.84e-35	1.67e-33
HCLS1	-1.65167	1.09e-24	3.79e-23
SKAP1	-1.64793	9.97e-19	2.5e-17
PILRA	-1.64643	4.68e-29	2.01e-27
BTN3A1	-1.64607	9.86e-44	1.2e-41
SFTPA1	-1.64256	0.00378476	0.0134857
ITM2A	-1.64247	2.32e-22	7.12e-21
STAT1	-1.63642	4.59e-33	2.38e-31
ERAP2	-1.63544	1.02e-11	1.62e-10
HAPLN3	-1.63411	4.26e-32	2.11e-30
IFI44	-1.63403	8.81e-17	1.97e-15
GBP2	-1.63085	7.06e-36	4.37e-34
ITGB7	-1.62975	6.79e-36	4.23e-34
TLR4	-1.62879	2.13e-22	6.57e-21
RUFY4	-1.62795	2.43e-16	5.24e-15
CPA3	-1.62671	9.61e-12	1.53e-10
DCSTAMP	-1.62664	3.46e-14	6.42e-13
FCGR2B	-1.62641	1.08e-23	3.61e-22
S1PR4	-1.62335	2.81e-26	1.07e-24
PAX5	-1.62211	7.87e-14	1.43e-12
EXOC3L4	-1.62031	1.41e-14	2.68e-13
CLNK	-1.61578	7.88e-28	3.21e-26
EMB	-1.61213	2.39e-20	6.64e-19
FCGR2A	-1.61194	2.26e-24	7.8e-23
CCL22	-1.61186	5.89e-16	1.23e-14
CYP27A1	-1.61154	4.18e-19	1.09e-17
XCL2	-1.61105	4.43e-29	1.9e-27
VAV1	-1.60917	1.38e-30	6.26e-29
FPR1	-1.59911	1.04e-17	2.45e-16
LGALS9	-1.59813	7.12e-28	2.9e-26
CYP1B1	-1.59813	1.51e-15	3.06e-14
CD1A	-1.59801	2.15e-09	2.82e-08
MILR1	-1.59597	8.72e-26	3.21e-24
TNFRSF1B	-1.59495	9.13e-30	4.04e-28
TREM2	-1.59486	1.77e-16	3.84e-15
PVALB	-1.59483	1.98e-07	2.05e-06
FCGR1B	-1.58768	5.3e-31	2.47e-29
IL18BP	-1.58502	1.51e-42	1.59e-40
APOL6	-1.58281	3.22e-37	2.17e-35
FAM78A	-1.58034	5.42e-37	3.61e-35
CD300C	-1.57908	5.09e-25	1.82e-23
ART4	-1.57626	3.68e-11	5.65e-10
TMEM119	-1.57562	3.09e-17	7.12e-16
UBA7	-1.5727	2.87e-31	1.36e-29
TMEM150B	-1.57261	3.57e-22	1.08e-20
ARHGDIB	-1.5719	1.14e-31	5.53e-30
MEI1	-1.57145	2.23e-21	6.48e-20
GNGT2	-1.56797	5e-36	3.14e-34
ACSL5	-1.56667	6.99e-14	1.27e-12
TMC8	-1.56467	1.71e-28	7.1e-27
APOBEC3H	-1.56466	8.43e-30	3.74e-28
HTRA4	-1.56378	8.15e-19	2.07e-17
VNN2	-1.55759	1.42e-14	2.7e-13
BCL2A1	-1.55661	2.66e-17	6.15e-16
SUCNR1	-1.54841	3.26e-14	6.05e-13
HLA-C	-1.5467	8.64e-28	3.5e-26
CCL3	-1.54523	7.68e-20	2.08e-18
CASP5	-1.53999	4.72e-23	1.52e-21
PIM2	-1.53945	2.97e-21	8.56e-20
SERPING1	-1.53776	6.61e-26	2.47e-24
FAM129C	-1.53613	8.84e-17	1.97e-15
THEMIS2	-1.53125	5.33e-27	2.08e-25
SIGLEC7	-1.53092	1.49e-23	4.93e-22
CILP	-1.52959	8.57e-09	1.05e-07
SFTPA2	-1.52672	0.00713695	0.0228254
ACKR1	-1.52484	1.11e-08	1.34e-07
OAS2	-1.52424	1.05e-18	2.63e-17
APOBEC3D	-1.52375	3.97e-29	1.71e-27
SIRPB2	-1.52308	7.07e-25	2.52e-23
CR1	-1.52207	1.47e-17	3.44e-16
GGTLC1	-1.52206	0.00769431	0.0242931
GAB3	-1.51815	7.68e-36	4.74e-34
BTN3A2	-1.51799	9.86e-32	4.78e-30
PLA2G2A	-1.51601	2.29e-05	0.000160992
CXCL14	-1.51587	2.34e-05	0.000164268
CD33	-1.5125	7.22e-29	3.05e-27
CD14	-1.51152	4.91e-20	1.34e-18
SLC34A2	-1.51101	0.000173185	0.000965726
FCER1A	-1.50968	3.43e-07	3.43e-06
PDE6G	-1.50795	2.45e-25	8.76e-24
XAF1	-1.50714	1.46e-20	4.08e-19
SIGLEC6	-1.50516	6.6e-11	9.92e-10
RASGRP2	-1.5049	1.4e-23	4.68e-22
ANKRD44	-1.5033	1.03e-35	6.32e-34
PREX1	-1.4976	4.52e-30	2.02e-28
OMD	-1.49642	4.43e-08	5.02e-07
GPR141	-1.49479	1.3e-14	2.49e-13
KLRG1	-1.4946	1.22e-29	5.32e-28
AKNA	-1.49428	5.39e-34	2.9e-32
WIPF1	-1.49427	1.05e-34	5.96e-33
LRRC25	-1.4942	1.89e-24	6.56e-23
DBH	-1.49242	2.59e-15	5.16e-14
C19orf38	-1.48836	1.95e-29	8.49e-28
GLIPR2	-1.48697	5.77e-29	2.45e-27
GFI1	-1.48259	1.58e-28	6.57e-27
DERL3	-1.48186	6.8e-13	1.17e-11
LAT2	-1.4808	1.24e-30	5.71e-29
SECTM1	-1.47727	3.34e-19	8.71e-18
HLA-A	-1.47546	1.48e-26	5.67e-25
TRPV2	-1.47499	5.47e-29	2.33e-27
FLI1	-1.47171	4.4e-31	2.07e-29
CMPK2	-1.47132	3.74e-21	1.07e-19
FGR	-1.4713	2.23e-23	7.32e-22
NLRP3	-1.46956	2.6e-23	8.49e-22
OSCAR	-1.46189	4.1e-20	1.13e-18
PSMB10	-1.45183	1.43e-30	6.5e-29
GPSM3	-1.45044	7.59e-25	2.69e-23
TPSD1	-1.44929	0.000245753	0.00130361
CPVL	-1.44638	9.67e-15	1.86e-13
SIGLEC9	-1.44626	1.92e-23	6.34e-22
VPREB3	-1.44582	6.89e-13	1.18e-11
FAS	-1.44505	4.1e-21	1.17e-19
CXCL12	-1.44452	1.41e-14	2.68e-13
HSH2D	-1.44435	3.32e-21	9.57e-20
CHI3L2	-1.4401	2.89e-09	3.74e-08
OASL	-1.43628	1.19e-13	2.13e-12
CD200R1	-1.43513	7.38e-29	3.11e-27
FRZB	-1.43213	2.1e-15	4.22e-14
DDX60	-1.43148	1.64e-20	4.56e-19
HCK	-1.42828	3.34e-19	8.71e-18
RTN1	-1.42776	9.05e-19	2.28e-17
PATL2	-1.42178	1.94e-23	6.4e-22
IFIT2	-1.42168	5.03e-19	1.3e-17
ACP5	-1.42053	2.33e-22	7.14e-21
PTAFR	-1.41874	2.06e-18	5.06e-17
FCGR2C	-1.41828	6.34e-17	1.43e-15
TSPAN32	-1.41523	1.1e-23	3.68e-22
PRKCQ	-1.41463	3.11e-18	7.52e-17
PRR33	-1.41434	1.38e-10	2e-09
CASS4	-1.41388	7.02e-22	2.11e-20
KMO	-1.4131	6.23e-24	2.11e-22
P2RX1	-1.41293	1.71e-18	4.22e-17
KLRK1	-1.41166	6.93e-21	1.96e-19
TMEM176B	-1.41039	1.87e-15	3.77e-14
ETS1	-1.40701	7.39e-22	2.21e-20
CLIC5	-1.40699	2.37e-10	3.39e-09
STAT4	-1.40573	3.46e-26	1.31e-24
WARS	-1.40392	2.73e-23	8.88e-22
MMP9	-1.40353	4.32e-09	5.5e-08
RUNX3	-1.4033	9.28e-25	3.24e-23
SPNS3	-1.40216	1.79e-16	3.87e-15
WDFY4	-1.40183	1.93e-15	3.89e-14
IL15RA	-1.40073	1.1e-29	4.84e-28
APOL4	-1.39969	9.37e-17	2.08e-15
C5orf56	-1.39932	8.95e-32	4.35e-30
KIF25	-1.39779	2.97e-07	3e-06
PLD4	-1.39569	2.22e-19	5.89e-18
CYSLTR1	-1.39283	9.87e-18	2.33e-16
COL6A5	-1.39173	7.37e-10	1.01e-08
MFAP4	-1.38976	2.2e-09	2.88e-08
GNG2	-1.3893	1.18e-26	4.55e-25
ITGA4	-1.38767	6.38e-21	1.8e-19
HLA-E	-1.38662	2.16e-37	1.49e-35
STX11	-1.38627	1.62e-23	5.37e-22
DPEP2	-1.38621	5.84e-22	1.76e-20
SHISA3	-1.38078	0.000279347	0.00145486
ZC3H12D	-1.38026	1.52e-25	5.53e-24
TMEM229B	-1.37567	5.06e-23	1.63e-21
FAM216B	-1.37214	0.000787148	0.00356338
POU2AF1	-1.37011	2.08e-10	2.98e-09
TRAF1	-1.37001	5.21e-29	2.23e-27
PIGR	-1.36952	0.00121184	0.00513999
GIMAP8	-1.36925	3.59e-23	1.17e-21
MFNG	-1.36766	8.66e-26	3.2e-24
IL15	-1.36308	6.43e-28	2.64e-26
ITGAX	-1.35935	5.22e-19	1.34e-17
XCR1	-1.35859	4.33e-14	8.01e-13
COTL1	-1.35843	8.84e-25	3.1e-23
PSMB8	-1.35841	3.21e-25	1.15e-23
STAT5A	-1.35632	8.08e-33	4.15e-31
MOXD1	-1.356	5.8e-11	8.78e-10
CPED1	-1.35439	3.56e-18	8.6e-17
TNFRSF8	-1.35435	5.26e-19	1.35e-17
C3	-1.35261	1.57e-09	2.08e-08
IL24	-1.35162	6.46e-16	1.34e-14
P2RX5	-1.34632	2.24e-15	4.47e-14
HVCN1	-1.34124	6.5e-31	3.03e-29
MX1	-1.34056	1.31e-13	2.33e-12
ESR1	-1.33927	6.77e-12	1.09e-10
ST8SIA4	-1.33827	9.29e-19	2.34e-17
CTSK	-1.33689	1.51e-12	2.55e-11
IFIH1	-1.33345	4.27e-23	1.38e-21
CPNE5	-1.33149	3.81e-16	8.08e-15
MEF2C	-1.33078	6.81e-23	2.16e-21
GATA3	-1.32994	7.18e-11	1.07e-09
EPYC	-1.32963	0.00066067	0.00307317
SNX10	-1.32899	5.17e-21	1.47e-19
N4BP2L1	-1.32769	1.68e-30	7.57e-29
DPP4	-1.32678	1.1e-07	1.17e-06
DUSP2	-1.31876	4.1e-21	1.17e-19
CCDC69	-1.31869	1.15e-18	2.87e-17
TPSB2	-1.31797	6.45e-08	7.13e-07
DOK3	-1.3155	8.3e-25	2.92e-23
CEACAM4	-1.31302	7.45e-13	1.27e-11
HERC5	-1.31301	2.76e-19	7.31e-18
AGAP2	-1.31056	1.49e-30	6.73e-29
TMEM52B	-1.30908	7.59e-12	1.21e-10
MICB	-1.30907	2.39e-18	5.83e-17
BTN2A2	-1.30811	1.84e-39	1.47e-37
RAB33A	-1.30717	2.72e-29	1.18e-27
DPYD	-1.30563	6.06e-15	1.18e-13
BATF	-1.30455	6.88e-15	1.33e-13
CD300A	-1.30025	2.87e-19	7.56e-18
CCL11	-1.3001	8.16e-08	8.88e-07
ROR1	-1.29825	7.65e-13	1.3e-11
SLFN11	-1.2981	4.06e-17	9.25e-16
ROS1	-1.29421	0.000158904	0.000893107
HPGDS	-1.29402	1.36e-14	2.59e-13
LY75	-1.29387	2.88e-17	6.64e-16
LRRC15	-1.2937	2.81e-06	2.39e-05
FABP3	-1.29303	2.13e-12	3.56e-11
DOCK11	-1.2904	1.5e-21	4.38e-20
TPSAB1	-1.29027	1.21e-09	1.62e-08
DTHD1	-1.29023	5.42e-09	6.84e-08
PIK3R6	-1.2861	3.36e-24	1.15e-22
LILRB5	-1.28515	3.85e-15	7.61e-14
ADORA3	-1.28291	3.3e-17	7.59e-16
CD209	-1.28262	2.6e-13	4.58e-12
ARHGAP25	-1.28139	4.94e-32	2.44e-30
GAS7	-1.28051	1.4e-16	3.05e-15
CX3CR1	-1.27873	3.09e-12	5.09e-11
MGP	-1.2732	1.15e-10	1.69e-09
PTPRO	-1.2723	1.28e-16	2.81e-15
2023-03-07	-1.27221	6.99e-28	2.86e-26
TLR3	-1.27001	7.38e-17	1.66e-15
SOWAHD	-1.2677	4.48e-26	1.69e-24
TMEM130	-1.26761	6.5e-09	8.11e-08
GPR84	-1.26552	1.37e-18	3.4e-17
C1orf74	-1.26536	1.44e-14	2.71e-13
CCL2	-1.26425	1.06e-11	1.69e-10
ZNF486	-1.2632	4.07e-08	4.65e-07
ANKRD22	-1.26307	2.05e-11	3.2e-10
SIRPB1	-1.26199	3.18e-15	6.34e-14
MYBPC2	-1.26192	1.83e-08	2.16e-07
MMP12	-1.26132	8.45e-06	6.58e-05
C2	-1.26101	3.46e-13	6.05e-12
CD38	-1.26031	5.1e-13	8.8e-12
IFIT1	-1.26027	2.85e-09	3.7e-08
HBB	-1.25896	3.02e-05	0.000206679
REN	-1.25853	5.31e-05	0.00034174
PRELP	-1.2583	4.2e-09	5.36e-08
PDE4B	-1.25819	2.16e-15	4.33e-14
PCED1B	-1.25707	6.37e-18	1.52e-16
CADM3	-1.25688	2.71e-08	3.14e-07
PI16	-1.25527	1.25e-06	1.14e-05
CLEC2D	-1.24989	4.01e-26	1.52e-24
LILRA6	-1.24967	6.23e-18	1.49e-16
AKAP5	-1.24734	2.33e-27	9.25e-26
CD83	-1.24724	8.35e-22	2.49e-20
VAMP5	-1.24656	8.41e-14	1.52e-12
IPCEF1	-1.24643	7.15e-16	1.48e-14
DCN	-1.2455	2.77e-10	3.93e-09
TM6SF1	-1.24542	3.78e-20	1.04e-18
KCNJ5	-1.24011	1.62e-11	2.55e-10
LRRN3	-1.23995	1.09e-11	1.73e-10
FAM92B	-1.23639	2.59e-05	0.000179868
IL27RA	-1.23541	3.3e-16	7.07e-15
CELF2	-1.23257	1.7e-14	3.2e-13
LRRC31	-1.23209	0.00875457	0.0270392
TLR2	-1.23077	1.46e-16	3.18e-15
P2RY14	-1.22944	9.85e-20	2.66e-18
OGN	-1.22867	1.65e-06	1.47e-05
XIRP1	-1.22859	9.66e-10	1.31e-08
CASP1	-1.22832	1.83e-22	5.68e-21
ANGPTL1	-1.2271	6.69e-12	1.08e-10
CCRL2	-1.22704	1.13e-16	2.49e-15
MPP1	-1.22689	1.42e-21	4.16e-20
FBP1	-1.22565	6.78e-10	9.32e-09
GATA5	-1.22377	4.29e-05	0.000281757
LRMP	-1.22308	3.17e-10	4.48e-09
NCF2	-1.22042	1.05e-15	2.15e-14
TLR1	-1.21999	1.83e-19	4.86e-18
RAB39B	-1.2192	3.29e-13	5.76e-12
PTGER4	-1.21493	1.4e-17	3.3e-16
HHLA2	-1.21242	0.000290089	0.00150638
SMTNL1	-1.21227	2.85e-08	3.3e-07
FMNL1	-1.2095	2.63e-22	8.04e-21
RARRES1	-1.20806	4.94e-08	5.55e-07
TREML1	-1.20726	4.08e-11	6.24e-10
CARD16	-1.20695	6.33e-26	2.37e-24
TNFRSF4	-1.20511	2.39e-17	5.54e-16
SFRP4	-1.2051	4.83e-06	3.94e-05
FGD3	-1.20336	6.03e-27	2.35e-25
COLEC12	-1.20199	3.22e-10	4.55e-09
ABCB1	-1.20111	1.49e-18	3.7e-17
SYNPO2	-1.19646	2.04e-11	3.17e-10
SOCS1	-1.19518	9.03e-15	1.74e-13
COL6A6	-1.19452	1.85e-08	2.19e-07
WFDC10B	-1.19429	0.00363504	0.0130538
LAP3	-1.19415	1.1e-33	5.84e-32
VIM	-1.19352	2.68e-16	5.75e-15
RASGRP1	-1.19176	2.57e-16	5.52e-15
TXNIP	-1.18831	1.01e-13	1.81e-12
LIPM	-1.18773	2.86e-09	3.7e-08
SH2D2A	-1.18677	5.47e-23	1.75e-21
DAPP1	-1.18635	2.39e-14	4.48e-13
IFI35	-1.18577	4.18e-20	1.15e-18
SLC9A9	-1.18571	3.76e-17	8.6e-16
SH2B3	-1.18521	2.04e-25	7.41e-24
PADI2	-1.18491	1.62e-09	2.14e-08
JSRP1	-1.1848	1.09e-07	1.16e-06
CD1D	-1.1837	1.53e-17	3.58e-16
PTGER2	-1.17806	1.37e-10	1.99e-09
HAMP	-1.17786	1.19e-11	1.89e-10
KCNMB1	-1.17732	1.63e-17	3.82e-16
IFFO1	-1.17642	1.35e-20	3.79e-19
ZEB2	-1.17602	7.84e-20	2.12e-18
SELP	-1.17515	1.29e-10	1.88e-09
CSF2	-1.17273	2.85e-05	0.000195954
ZBED2	-1.17244	2.98e-09	3.85e-08
CAMK4	-1.17169	1.81e-21	5.27e-20
FFAR4	-1.16926	2.94e-08	3.39e-07
A2M	-1.16774	1.26e-10	1.84e-09
LAMP3	-1.16726	1.76e-08	2.08e-07
MATK	-1.16652	9.84e-17	2.18e-15
CYFIP2	-1.16573	4.35e-14	8.03e-13
COL8A2	-1.16338	6.39e-10	8.81e-09
IL10	-1.16334	4.52e-16	9.56e-15
KBTBD8	-1.16329	1.49e-25	5.43e-24
TNFAIP3	-1.16287	1.35e-14	2.58e-13
LRRK2	-1.16207	1.91e-06	1.69e-05
SLFN12	-1.16077	1.31e-20	3.68e-19
LRRN4	-1.16049	0.000195037	0.00106954
TRABD2A	-1.15907	4.03e-13	6.99e-12
CD207	-1.15678	4.54e-05	0.000296234
PLCL2	-1.15594	2.04e-18	5.01e-17
SLC8A1	-1.15579	1.16e-19	3.1e-18
NRROS	-1.155	3.14e-19	8.23e-18
INSL3	-1.15493	2.14e-10	3.06e-09
ACY3	-1.15463	8.36e-09	1.03e-07
MS4A2	-1.1512	6.25e-10	8.63e-09
GPA33	-1.1511	1.23e-05	9.18e-05
BANK1	-1.151	3.89e-13	6.75e-12
TMEM176A	-1.15027	2.06e-10	2.95e-09
IL18R1	-1.14893	4.56e-19	1.18e-17
CRYBB1	-1.14784	5.83e-14	1.06e-12
TRANK1	-1.14642	2.88e-22	8.77e-21
FMO2	-1.14623	2e-08	2.35e-07
MAL	-1.14559	2.64e-07	2.69e-06
PLA2G4C	-1.14529	4.13e-21	1.18e-19
TXK	-1.14407	1.05e-15	2.15e-14
FPR2	-1.142	5.13e-09	6.51e-08
BCL2L14	-1.14183	6.45e-11	9.73e-10
CERKL	-1.14158	1.73e-18	4.26e-17
CCL21	-1.1405	7.06e-06	5.58e-05
GLIPR1	-1.14013	2.22e-19	5.89e-18
PAG1	-1.13818	2.5e-16	5.37e-15
CSF1	-1.1377	7.22e-16	1.49e-14
LIMD2	-1.13391	4.87e-20	1.33e-18
HERC6	-1.13376	5.23e-16	1.1e-14
PRG4	-1.13327	8.78e-07	8.24e-06
APOBR	-1.13321	1.79e-14	3.37e-13
ARHGAP31	-1.13251	1.7e-16	3.7e-15
FMO3	-1.13231	2.7e-07	2.74e-06
SFTPD	-1.1322	0.00493411	0.0168006
PLEKHO1	-1.13216	8.63e-29	3.62e-27
PLCB2	-1.13067	4.77e-16	1.01e-14
CLEC5A	-1.12946	6.22e-11	9.4e-10
BST1	-1.1292	3.68e-13	6.41e-12
ADAM8	-1.12819	2.99e-10	4.24e-09
CPB2	-1.12729	0.00760757	0.0240353
CTSO	-1.12503	1.11e-21	3.27e-20
RSPO1	-1.12431	4.02e-06	3.32e-05
ADAP2	-1.12424	1.01e-21	3e-20
PLEKHO2	-1.12245	4.74e-27	1.86e-25
FAM49A	-1.12237	3.49e-19	9.1e-18
BHLHE22	-1.12232	5.1e-15	1e-13
CH25H	-1.12212	8.52e-07	8.01e-06
ITGBL1	-1.12157	3.4e-07	3.4e-06
GPR82	-1.11966	4.05e-16	8.58e-15
MS4A14	-1.11737	1.14e-14	2.18e-13
TNFSF10	-1.1167	1.04e-09	1.4e-08
POU2F2	-1.11593	4.93e-15	9.67e-14
PARP14	-1.11465	7.02e-24	2.37e-22
CCDC170	-1.11405	1.45e-08	1.73e-07
GPR68	-1.11337	4.56e-11	6.95e-10
ATP10A	-1.10979	1.09e-10	1.61e-09
TNF	-1.10653	6.59e-09	8.21e-08
RGS10	-1.10563	2.18e-18	5.33e-17
CCL3L3	-1.10495	2.59e-06	2.23e-05
NLRC4	-1.10289	2.42e-25	8.72e-24
C1orf56	-1.10191	4.52e-15	8.89e-14
ZBTB32	-1.09975	1.2e-21	3.54e-20
LDLRAD4	-1.09728	8.5e-14	1.53e-12
LIPA	-1.09639	3.46e-17	7.93e-16
FNBP1	-1.0956	9.17e-28	3.71e-26
SERPINB9	-1.09398	3.89e-14	7.2e-13
IL34	-1.09393	2.28e-12	3.79e-11
KCNK13	-1.09329	1.62e-14	3.05e-13
AXL	-1.09276	4.1e-13	7.11e-12
DRAM1	-1.0911	9.34e-12	1.49e-10
SLCO2A1	-1.09031	3.46e-08	3.96e-07
FLVCR2	-1.08895	4.67e-16	9.86e-15
AQP9	-1.08675	1.05e-07	1.13e-06
NAPSA	-1.08671	0.0112286	0.0331163
C5AR1	-1.08659	9.91e-13	1.68e-11
MMRN1	-1.08648	1.64e-08	1.95e-07
NR1H3	-1.08612	4.35e-22	1.32e-20
TGM2	-1.08523	5.95e-09	7.49e-08
TDRD6	-1.08496	6.12e-15	1.19e-13
IL17REL	-1.08465	0.000200236	0.00109214
DNASE2B	-1.08443	0.000632645	0.00296712
TAP2	-1.08437	1.1e-22	3.45e-21
LILRA1	-1.08369	4.39e-18	1.06e-16
HDC	-1.08254	4.59e-10	6.4e-09
SCN7A	-1.08252	5.98e-05	0.000379767
KIRREL2	-1.08239	0.000521565	0.00251258
PRAM1	-1.08045	5.5e-15	1.08e-13
SLC2A6	-1.08041	1.18e-15	2.4e-14
CX3CL1	-1.07944	2.53e-07	2.59e-06
IL7	-1.07804	5.4e-16	1.13e-14
RRAD	-1.07733	2.85e-05	0.000195905
MYBPH	-1.07617	0.00109261	0.00471318
ADAMTS8	-1.07462	2.46e-06	2.13e-05
IQGAP2	-1.07461	2.64e-11	4.09e-10
SYNE1	-1.07416	2.7e-12	4.47e-11
AKAP14	-1.07353	0.0172476	0.0469642
CLDN18	-1.07274	0.00453881	0.0156499
OLFML1	-1.07193	1.22e-13	2.17e-12
ISLR	-1.07176	2.18e-08	2.55e-07
GNG7	-1.07092	2.99e-13	5.25e-12
FYN	-1.0703	8.07e-19	2.05e-17
KCNAB2	-1.06627	1.28e-21	3.77e-20
LILRA5	-1.0659	5.09e-11	7.75e-10
TNFRSF14	-1.06496	6.9e-16	1.43e-14
B3GAT1	-1.06387	8.63e-09	1.06e-07
LY96	-1.06322	4.9e-12	7.96e-11
CFP	-1.06141	1.95e-15	3.93e-14
MT-CYB	-1.06014	1.06e-06	9.78e-06
ZNF366	-1.05938	7.22e-13	1.23e-11
STAC3	-1.05938	7.93e-27	3.08e-25
CCL7	-1.05935	0.00051085	0.00246598
SH3BGRL	-1.0585	7.13e-20	1.94e-18
INMT	-1.05731	1.3e-06	1.18e-05
HS3ST2	-1.05643	1.22e-05	9.13e-05
CTSH	-1.05428	2.37e-08	2.76e-07
MYO7A	-1.05385	5.13e-19	1.32e-17
MAN1A1	-1.0524	2.92e-12	4.82e-11
RNASE2	-1.05234	1.2e-09	1.61e-08
CTSG	-1.05125	0.000275342	0.00143611
TNFSF4	-1.05052	4.78e-14	8.78e-13
GDF10	-1.0474	0.000548006	0.00261686
TMOD1	-1.04729	2.12e-08	2.49e-07
ADAM19	-1.04648	2.97e-11	4.59e-10
SIRPA	-1.04527	2.77e-13	4.87e-12
GHRL	-1.04414	8.13e-12	1.3e-10
ZNF671	-1.04383	6.34e-16	1.33e-14
ICAM2	-1.04368	6.54e-14	1.19e-12
SERPINA1	-1.04353	0.000170019	0.000949589
AGER	-1.04305	0.000296778	0.00153512
SLC1A3	-1.04266	2.85e-10	4.04e-09
MMP19	-1.04122	1.1e-10	1.62e-09
JAK2	-1.04092	1.04e-21	3.08e-20
RBP5	-1.04003	5.55e-17	1.26e-15
TNFAIP2	-1.03993	2.49e-09	3.23e-08
ANXA6	-1.03852	6.45e-15	1.25e-13
SIGLEC11	-1.03691	1.26e-08	1.53e-07
LILRB3	-1.0366	6.42e-16	1.34e-14
LHFPL2	-1.03659	2.11e-18	5.16e-17
CHRNA1	-1.03581	1.26e-05	9.38e-05
DUSP26	-1.03447	2.31e-05	0.000162608
PIK3CD	-1.03424	7.5e-19	1.91e-17
TSC22D3	-1.03382	1.66e-11	2.6e-10
NAAA	-1.0327	1.09e-22	3.41e-21
MMP25	-1.03215	1.09e-15	2.22e-14
COMP	-1.03213	0.000880212	0.0039172
ATP8B4	-1.03181	2.48e-18	6.02e-17
ANKRD33B	-1.03084	1e-07	1.08e-06
THBS4	-1.03029	6.17e-06	4.94e-05
FLT3LG	-1.03002	7.68e-32	3.75e-30
EMP3	-1.02984	1.39e-13	2.47e-12
RGL1	-1.02878	1.05e-16	2.32e-15
CFB	-1.02745	6.52e-08	7.19e-07
TRIM55	-1.02596	0.00113774	0.00487968
BHLHE41	-1.02588	9.01e-09	1.1e-07
CYSLTR2	-1.02582	6.77e-13	1.17e-11
ITPRIPL1	-1.0237	5.47e-11	8.3e-10
SH2D1B	-1.02354	1.26e-09	1.68e-08
RENBP	-1.0231	4.73e-12	7.69e-11
BCO1	-1.02241	9.5e-05	0.000571721
ATP6V0D2	-1.01958	1.16e-08	1.41e-07
HDX	-1.01873	4.43e-13	7.66e-12
RASGRP3	-1.01852	1.08e-19	2.9e-18
LMO3	-1.01841	0.000962663	0.00422323
KHDRBS2	-1.01752	0.00371932	0.0132992
WNT2	-1.01404	4.28e-07	4.21e-06
HAAO	-1.01394	1.25e-14	2.39e-13
SLC39A8	-1.01372	8.96e-10	1.22e-08
FBLN2	-1.01329	8.54e-08	9.27e-07
GBP3	-1.01232	9.26e-09	1.13e-07
SSTR2	-1.01223	6.91e-09	8.58e-08
BMP3	-1.01111	0.00541172	0.0181998
FAM107A	-1.00957	3.86e-07	3.83e-06
CASQ2	-1.00951	5.67e-05	0.000361799
GFRA1	-1.00898	8.09e-06	6.32e-05
CASP10	-1.00897	8.23e-18	1.94e-16
ITIH5	-1.00575	2.44e-07	2.5e-06
DIO1	-1.0056	2.02e-05	0.000144267
LYL1	-1.00545	5.64e-19	1.44e-17
TNFRSF13C	-1.00504	1.21e-10	1.78e-09
BATF3	-1.00265	3.14e-14	5.85e-13
ZNF85	-1.00186	2.82e-12	4.67e-11
IFIT5	-1.00073	7.26e-23	2.3e-21
RAB42	-1.00052	7.35e-13	1.26e-11
HES2	1.00287	4.05e-06	3.35e-05
B4GALNT4	1.00376	2.8e-05	0.000192751
SERINC2	1.00581	1.6e-09	2.11e-08
BNC1	1.00898	0.000575528	0.00273265
CLDN10	1.01793	0.00214859	0.00836105
ZNF703	1.02156	1.56e-08	1.86e-07
CALML3	1.03321	0.0171021	0.0466397
PCSK1	1.03459	4.66e-05	0.000303566
FSTL4	1.03998	4.99e-05	0.000322764
PRSS3	1.04193	0.00311912	0.0115098
RCOR2	1.04215	4.15e-07	4.09e-06
TRIM7	1.04304	7.61e-07	7.21e-06
DQX1	1.04346	1.92e-06	1.69e-05
ID1	1.04425	3.08e-07	3.1e-06
NXPH4	1.04665	5.41e-05	0.000347356
LAMA3	1.05089	2.8e-06	2.39e-05
TSPAN1	1.05189	0.000125471	0.000727703
PADI1	1.0559	0.00973988	0.0294982
BCL2L10	1.05728	0.000150084	0.000850521
AKR1B15	1.06054	0.00588422	0.019603
GABRA3	1.07103	0.000968104	0.00424578
KRT5	1.07478	0.00451412	0.0155799
AHNAK2	1.08141	2.22e-05	0.000157141
BCAS1	1.08381	5.25e-05	0.000338352
SRXN1	1.08526	6.31e-07	6.04e-06
ST6GALNAC1	1.09033	6e-05	0.000380281
NPW	1.10712	0.000274944	0.00143456
AKR7A3	1.108	1.45e-06	1.31e-05
VGF	1.11223	0.000124856	0.00072497
ENTPD2	1.11463	5.86e-08	6.5e-07
FAM110C	1.12278	5.25e-08	5.87e-07
SLC6A8	1.12894	1.56e-08	1.86e-07
FST	1.13	8.64e-06	6.7e-05
FAM84A	1.13511	1.56e-08	1.86e-07
KIAA0319	1.13536	7.07e-05	0.000439663
PTK6	1.13976	3e-07	3.03e-06
SERPINB7	1.15018	0.0020605	0.00808476
NMB	1.15794	1.63e-11	2.56e-10
TRIM29	1.15904	1.51e-05	0.00011067
MUC5AC	1.15969	0.00604653	0.0200262
PTPRN	1.1611	3.94e-07	3.9e-06
ADSSL1	1.16164	9.26e-13	1.57e-11
KRT14	1.16206	0.0101143	0.0303344
CRLF1	1.16379	0.00017326	0.000965726
RAET1G	1.1643	1.34e-07	1.41e-06
HAP1	1.1704	1.06e-06	9.78e-06
PIK3C2G	1.17548	0.000710749	0.00326333
KRT13	1.18208	0.00595329	0.0197959
MUC5B	1.1884	0.0066796	0.0216481
ARTN	1.18877	9.04e-08	9.78e-07
PPARGC1A	1.1888	7.41e-07	7.03e-06
AGR2	1.19381	7e-05	0.000436478
RHOV	1.19567	6.93e-07	6.6e-06
OSGIN1	1.19766	1.22e-05	9.12e-05
TMEM59L	1.2037	1.23e-05	9.18e-05
CREG2	1.20535	5.16e-08	5.78e-07
ANXA10	1.20638	0.00871491	0.0269401
SLC15A1	1.21808	9e-07	8.43e-06
FGL1	1.21971	0.0116587	0.0340874
IGFBP2	1.2252	1.02e-05	7.74e-05
NEFL	1.2324	0.00539347	0.0181599
SERPINB2	1.23539	0.00026987	0.00141016
ARHGEF4	1.23823	1.72e-10	2.48e-09
KRT17	1.24039	0.000685418	0.00316546
CABYR	1.24565	5.47e-07	5.28e-06
INHA	1.24852	7.25e-06	5.72e-05
TMSB4Y	1.26383	0.00591436	0.0196849
ADH1C	1.26576	0.00647972	0.0211549
SLC2A1	1.26858	1.41e-09	1.88e-08
PLA2G4A	1.27164	9.69e-08	1.04e-06
EDAR	1.27428	5.83e-06	4.68e-05
PGLYRP3	1.2817	0.00218056	0.00846458
PSCA	1.28499	0.000183536	0.00101431
KLK5	1.28529	0.0147978	0.0415532
SLC13A5	1.30265	5.71e-06	4.6e-05
FXYD3	1.31191	1.63e-07	1.71e-06
SPRR1A	1.31894	0.00890772	0.0274107
UPK1B	1.32005	0.00839683	0.0261562
FAM83F	1.32992	2.2e-10	3.14e-09
KLK6	1.33474	0.00491392	0.0167439
MSMB	1.34004	0.00367041	0.0131542
MMP10	1.34743	0.000546919	0.0026143
KRT6A	1.36169	0.00126661	0.00534195
SLITRK6	1.36767	6.62e-06	5.25e-05
WDR72	1.3795	5.15e-07	4.99e-06
CA12	1.38391	5.22e-07	5.05e-06
DEFB1	1.39185	0.000242022	0.00128595
KLK13	1.3934	0.000300881	0.00155446
CKMT1A	1.39494	3.88e-10	5.44e-09
CLCA2	1.39824	0.000117233	0.00068581
FAM83A	1.39911	4.53e-05	0.000295881
PKP1	1.40321	3.79e-05	0.000252073
KRT6B	1.4133	0.000308094	0.00158653
TGM3	1.44036	2.76e-05	0.000190417
SOX15	1.44294	7.71e-09	9.51e-08
OLFM4	1.47599	0.00179129	0.00718337
TCN1	1.48103	0.00103564	0.00450301
KRT16	1.48897	9.83e-05	0.000588512
CKMT1B	1.4894	3.27e-11	5.03e-10
SERPINB5	1.50162	1.29e-06	1.18e-05
PPP2R2C	1.51382	4.43e-07	4.33e-06
LGALS7B	1.51516	8.88e-05	0.000540031
DDC	1.52503	1.94e-05	0.00013928
PTHLH	1.53159	6.16e-07	5.92e-06
SPRR3	1.58719	0.00291129	0.0108415
FXYD4	1.61456	0.00356401	0.0128663
SPRR2A	1.61947	0.000889391	0.00394815
AKR1C1	1.61993	9.65e-05	0.000578921
PITX2	1.62248	0.00031761	0.00162962
S100A7	1.62349	0.00106456	0.00461321
CYP4F11	1.62712	0.00023627	0.00126011
DSG3	1.64189	9.01e-06	6.96e-05
SLC7A11	1.70452	5.04e-10	7e-09
AKR1C3	1.77768	2.33e-06	2.03e-05
UTY	1.8373	0.00126204	0.00532585
CHGB	1.84213	1.27e-07	1.34e-06
S100P	1.89416	6.39e-06	5.09e-05
CYP4F3	1.90205	3.13e-06	2.65e-05
SERPINB4	1.90561	3.23e-05	0.00021923
RHCG	1.91403	1.22e-06	1.12e-05
USP9Y	1.92671	0.000433324	0.00214127
KDM5D	1.93872	0.00073214	0.00334962
NTS	1.95716	0.000315226	0.00161855
DDX3Y	1.96759	0.000627507	0.00294496
ALDH3A1	1.98793	1.98e-06	1.74e-05
PI3	2.01737	7.5e-07	7.11e-06
SERPINB3	2.03534	2.95e-06	2.51e-05
KLK12	2.05735	0.000126149	0.000730736
AKR1B10	2.2195	1.1e-05	8.32e-05
KLK8	2.24391	2.58e-05	0.000179425
EIF1AY	2.27648	0.000205426	0.00111531
GPX2	2.28651	4.59e-07	4.48e-06
FGA	2.2875	7.05e-05	0.000438808
ZFY	2.30965	6.39e-05	0.00040208
BPIFA2	2.3569	2.48e-05	0.000173084
AKR1C2	2.38172	8.14e-08	8.88e-07
RPS4Y1	2.53688	0.000158025	0.000889253
MAGEA3	3.06642	4.01e-05	0.000264966
TFF1	4.0573	2e-10	2.88e-09

## Sheet: NSCLC-CTRL DEGs
DEGs between cancer and normal groups
Symbol(Gene name)	logFC	P.Value	FDR
SFTPC	-9.20429	5.83e-97	2e-95
GKN2	-7.00991	2.63e-72	4.49e-71
CLDN18	-6.95666	3.45e-133	3.99e-131
AGER	-6.74903	5.82e-187	9.18e-184
CA4	-6.31669	1.72e-145	3.1e-143
SFTPA1	-6.21221	4.66e-57	4.97e-56
CPB2	-6.14929	3.18e-90	8.93e-89
GPM6A	-6.13222	8.66e-178	6.82e-175
SLC6A4	-6.12962	8.44e-204	5.99e-200
C8B	-6.11906	1.52e-72	2.61e-71
SFTPA2	-5.94545	7.54e-53	6.97e-52
CNTN6	-5.939	1.4e-124	1.13e-122
AGTR2	-5.93454	3.05e-59	3.51e-58
FABP4	-5.89106	1.33e-145	2.42e-143
ANKRD1	-5.89033	6.64e-138	8.49e-136
ITLN2	-5.85372	5.59e-148	1.17e-145
ADH1B	-5.71184	5.49e-98	1.94e-96
WIF1	-5.69872	4.52e-66	6.42e-65
PLA2G1B	-5.67288	1.2e-64	1.61e-63
SCGB1A1	-5.64785	1.08e-46	7.98e-46
GGTLC1	-5.53114	1.3e-45	9.25e-45
AQP4	-5.51663	2.32e-75	4.31e-74
PEBP4	-5.5094	9.75e-75	1.78e-73
TMEM100	-5.26737	1.99e-147	3.97e-145
MCEMP1	-5.23783	5.37e-164	1.96e-161
GRIA1	-5.16802	1.99e-139	2.85e-137
PGC	-5.15942	2.37e-39	1.38e-38
GDF10	-5.13816	2.38e-115	1.44e-113
C20orf85	-5.12007	1.68e-30	7.09e-30
FAM107A	-5.11968	2.74e-202	9.73e-199
MS4A15	-5.09232	1.18e-81	2.59e-80
LGI3	-5.09046	4.13e-120	2.75e-118
CYP4B1	-5.04704	6.21e-78	1.22e-76
HBB	-5.03197	2.3e-109	1.12e-107
TNNC1	-5.01079	1.06e-147	2.15e-145
PPBP	-4.96681	1.19e-50	1.02e-49
CLIC5	-4.95887	5.4e-173	3.83e-170
GPIHBP1	-4.93166	1.22e-160	3.93e-158
RETN	-4.86194	3.06e-89	8.4e-88
ADAMTS8	-4.82547	2.17e-159	6.43e-157
FCN3	-4.81286	2.3e-159	6.65e-157
AGRP	-4.78848	2.24e-91	6.54e-90
SFTPD	-4.69253	2.36e-63	3.05e-62
UPK3B	-4.6399	3.12e-128	2.91e-126
HBA2	-4.59639	1.74e-126	1.55e-124
INMT	-4.58282	1.6e-157	4.36e-155
GPD1	-4.5313	1.19e-202	5.64e-199
CLEC3B	-4.5177	1.92e-185	2.1e-182
GPA33	-4.44646	4.16e-109	2.02e-107
SGCG	-4.446	9.01e-115	5.29e-113
HHIP	-4.42558	3.6e-104	1.53e-102
RSPO2	-4.38897	1.96e-79	4.03e-78
LHFPL3	-4.35612	1.56e-45	1.12e-44
MARCO	-4.332	2.42e-96	8.21e-95
DES	-4.32599	2.96e-108	1.4e-106
ANGPT4	-4.32408	6.76e-140	9.79e-138
RBP2	-4.32358	1.38e-71	2.3e-70
IHH	-4.26937	1.77e-49	1.44e-48
RSPO1	-4.20919	2.34e-113	1.32e-111
C2orf40	-4.19811	2.32e-68	3.54e-67
SUSD2	-4.18385	9.53e-97	3.26e-95
CACNA2D2	-4.1334	1.3e-105	5.69e-104
CRTAC1	-4.12563	4.32e-77	8.4e-76
APOH	-4.05922	2.16e-24	7.24e-24
TCF21	-4.05172	2.28e-157	6.09e-155
SCUBE1	-4.04576	1.52e-186	2.11e-183
SFRP5	-4.0283	1.37e-49	1.11e-48
SCN7A	-4.02054	1.91e-93	5.92e-92
FOLR3	-4.00222	1.12e-58	1.27e-57
CSF3	-3.99998	1.23e-59	1.43e-58
VEPH1	-3.994	3.33e-126	2.92e-124
SSTR1	-3.98717	1.15e-65	1.6e-64
ITLN1	-3.9828	9.05e-55	8.93e-54
EDNRB	-3.96584	5.69e-186	6.73e-183
KHDRBS2	-3.95696	1.39e-59	1.6e-58
ACADL	-3.94498	1.3e-105	5.69e-104
DNASE2B	-3.93457	9.82e-64	1.29e-62
CCL23	-3.93401	5.13e-85	1.24e-83
FHL1	-3.92818	2.92e-166	1.3e-163
PI16	-3.9237	6.16e-85	1.48e-83
MORN5	-3.92337	3.14e-29	1.26e-28
FAM216B	-3.88685	2.68e-40	1.6e-39
BTNL9	-3.87933	2.36e-120	1.6e-118
FAM189A2	-3.87711	2.16e-130	2.25e-128
SFTPB	-3.85995	4.27e-29	1.71e-28
GYPE	-3.84636	8.02e-129	7.75e-127
RTKN2	-3.83133	3.29e-217	4.66e-213
ABCA8	-3.82251	1.05e-136	1.31e-134
MAMDC2	-3.81555	6.15e-110	3.1e-108
FOSB	-3.80836	4.67e-74	8.36e-73
SCGB3A1	-3.79725	1.77e-32	8.04e-32
SLC46A2	-3.79086	3.31e-78	6.58e-77
CHRDL1	-3.79047	3.76e-74	6.8e-73
C4BPA	-3.78164	1.23e-31	5.41e-31
CAV1	-3.77035	1.35e-140	1.99e-138
MS4A8	-3.76857	3.62e-24	1.2e-23
SCARA5	-3.75858	2.81e-75	5.2e-74
MYZAP	-3.72781	1.11e-192	2.62e-189
NDNF	-3.69987	2.18e-72	3.72e-71
TNXB	-3.69253	3.45e-130	3.52e-128
FMO2	-3.66549	4.34e-124	3.44e-122
SPOCK2	-3.6646	3.51e-145	6.23e-143
TCEAL2	-3.65327	8.21e-67	1.19e-65
LRRC36	-3.59896	2.25e-148	4.77e-146
FGFBP2	-3.59871	4.92e-51	4.27e-50
ABCA3	-3.59802	3.25e-73	5.68e-72
SCGB3A2	-3.59365	2.98e-26	1.07e-25
LPL	-3.58612	9.83e-98	3.45e-96
KCNK3	-3.58015	7.07e-85	1.69e-83
C6	-3.58009	1.21e-36	6.4e-36
CAMP	-3.57811	3.23e-66	4.61e-65
LRRC18	-3.57083	2.73e-41	1.69e-40
RXRG	-3.5655	1.17e-70	1.91e-69
NR0B2	-3.56175	3.44e-24	1.15e-23
ALPP	-3.55847	4.45e-35	2.23e-34
MFAP4	-3.55465	1.72e-97	5.95e-96
TEK	-3.55459	2.56e-200	7.26e-197
RBP4	-3.53463	9.16e-66	1.28e-64
PDK4	-3.5301	4.78e-94	1.51e-92
ZBTB16	-3.52782	9.28e-69	1.42e-67
ADRB1	-3.52034	4.16e-111	2.19e-109
RASGRF1	-3.5174	5.01e-88	1.33e-86
DMBT1	-3.51719	3.36e-32	1.51e-31
TEKT1	-3.51179	2.3e-37	1.26e-36
FOLR1	-3.51079	4.16e-36	2.16e-35
CHIA	-3.50766	1.19e-23	3.9e-23
FHL5	-3.50635	3.84e-144	6.12e-142
COL6A6	-3.50239	2.17e-107	9.89e-106
LYVE1	-3.50038	1.47e-154	3.53e-152
KRT4	-3.49118	7.77e-39	4.44e-38
MRC1	-3.48736	1.27e-93	4e-92
PTCRA	-3.47461	3.5e-70	5.62e-69
ATP1A2	-3.46978	4.03e-79	8.17e-78
SYT15	-3.46129	1.89e-102	7.56e-101
CASQ2	-3.46038	8.28e-77	1.6e-75
SFTA3	-3.45388	3.36e-25	1.16e-24
HSD17B6	-3.44906	7.83e-122	5.67e-120
CCL14	-3.44166	8.88e-71	1.45e-69
OGN	-3.43488	1.02e-75	1.93e-74
C7	-3.4327	3.51e-51	3.05e-50
IL1RL1	-3.42836	1.42e-94	4.57e-93
LRRK2	-3.42652	7.14e-85	1.71e-83
LEFTY2	-3.40456	5.11e-48	3.94e-47
PRX	-3.39319	1.48e-181	1.31e-178
SCN1A	-3.38472	2.29e-52	2.08e-51
AOC3	-3.38188	1.26e-127	1.17e-125
SLC39A8	-3.37256	2.48e-151	5.58e-149
NAPSA	-3.35723	6.96e-31	2.98e-30
ZNF385B	-3.35512	1.58e-63	2.07e-62
OLR1	-3.35038	1.17e-97	4.1e-96
VSIG2	-3.34994	5.95e-58	6.52e-57
FPR2	-3.34724	5.33e-106	2.36e-104
ART4	-3.34647	2.93e-81	6.38e-80
LRRN3	-3.33783	1.65e-123	1.29e-121
SLC19A3	-3.33126	1.52e-126	1.37e-124
MAP1LC3C	-3.32311	1.72e-44	1.18e-43
PRG4	-3.32285	3.78e-79	7.67e-78
NCKAP5	-3.32128	5.64e-139	7.77e-137
CD36	-3.31132	1.9e-120	1.29e-118
ST8SIA6	-3.30864	7.22e-110	3.62e-108
SEC14L6	-3.304	1.62e-88	4.34e-87
AKAP14	-3.30181	3.91e-25	1.35e-24
NPR1	-3.29444	5.03e-155	1.23e-152
HSPB6	-3.27808	1.14e-116	7.17e-115
CAPSL	-3.27453	4.35e-26	1.55e-25
C16orf89	-3.27366	2.98e-32	1.34e-31
ACKR1	-3.26657	8.68e-66	1.22e-64
LAMP3	-3.2561	2.23e-102	8.87e-101
EMCN	-3.25447	1.49e-150	3.29e-148
SOSTDC1	-3.25302	5.53e-54	5.32e-53
CDO1	-3.25007	7.22e-108	3.34e-106
ADRB2	-3.24395	1.98e-134	2.3e-132
AQP1	-3.23868	3.4e-79	6.92e-78
C1QTNF7	-3.23682	3.44e-115	2.07e-113
S1PR1	-3.23597	1.06e-170	6.27e-168
SLC5A9	-3.23061	1.55e-81	3.41e-80
CCDC85A	-3.23011	2.8e-144	4.68e-142
RGCC	-3.22232	6.36e-185	6.44e-182
IRX1	-3.21439	1.4e-28	5.52e-28
SFTA2	-3.21227	1.57e-20	4.56e-20
CXCR1	-3.20929	9.88e-66	1.38e-64
ACTN2	-3.20854	2.38e-90	6.72e-89
RAMP3	-3.20797	3.82e-161	1.32e-158
LRRN4	-3.20024	3.16e-49	2.53e-48
WNT7A	-3.17018	2.18e-47	1.65e-46
C1orf194	-3.16604	1.17e-30	4.94e-30
DLC1	-3.15756	1.24e-125	1.07e-123
MGAT3	-3.15262	1.3e-98	4.69e-97
WNT3A	-3.15255	3.39e-84	7.98e-83
FFAR4	-3.14755	9.07e-89	2.46e-87
GPX3	-3.14733	1.84e-112	1.02e-110
ABI3BP	-3.14025	1.33e-111	7.15e-110
SLC34A2	-3.13348	1.12e-30	4.73e-30
ASPA	-3.12786	7.56e-138	9.58e-136
ATOH8	-3.12566	3.84e-74	6.94e-73
VSIG4	-3.12387	1.64e-85	4.01e-84
STXBP6	-3.12176	1.31e-109	6.51e-108
PIGR	-3.11571	8.99e-28	3.43e-27
HIGD1B	-3.10504	1.16e-165	4.99e-163
SYNDIG1L	-3.10338	1.72e-68	2.63e-67
CCDC141	-3.10164	1.71e-109	8.41e-108
SLC14A1	-3.09834	2.45e-86	6.13e-85
EFCC1	-3.08745	2.82e-157	7.42e-155
VIPR1	-3.08502	1.78e-131	1.92e-129
RXFP1	-3.07529	2.3e-138	2.98e-136
NTNG1	-3.07404	1.73e-49	1.41e-48
ROBO4	-3.0729	7.34e-191	1.49e-187
SIRPB1	-3.06461	1.98e-130	2.09e-128
CA3	-3.06025	1.07e-59	1.24e-58
AFF3	-3.0572	2.54e-108	1.2e-106
NMUR1	-3.05668	2.13e-129	2.11e-127
CACNG6	-3.05492	3.48e-21	1.03e-20
CCBE1	-3.04418	1.13e-92	3.41e-91
SIGLEC11	-3.03908	4.9e-104	2.08e-102
NECAB1	-3.03876	1.95e-141	2.94e-139
TMEM139	-3.02466	6.58e-73	1.14e-71
EPAS1	-3.02444	6.94e-164	2.46e-161
GPC5	-3.01649	1.31e-36	6.92e-36
FXYD1	-3.01153	2.09e-172	1.41e-169
CLDN5	-3.00697	9.82e-117	6.19e-115
CDH5	-3.00523	3.74e-169	2.04e-166
AARD	-3.00495	1.71e-47	1.3e-46
PLA2G4F	-3.00098	9.09e-91	2.59e-89
ANGPTL1	-3.00009	1.75e-109	8.57e-108
SH3GL3	-2.99604	5.76e-85	1.39e-83
TPPP3	-2.99265	5.74e-78	1.14e-76
MT1A	-2.99235	2.23e-28	8.69e-28
KANK3	-2.98594	5.52e-188	9.79e-185
SLIT3	-2.98572	5.98e-102	2.37e-100
SNTN	-2.98539	1.55e-33	7.33e-33
SLC1A1	-2.98308	3.23e-103	1.33e-101
ARC	-2.97174	1.05e-107	4.84e-106
PLAC9	-2.97075	8.27e-159	2.35e-156
RAMP2	-2.96499	7.83e-182	7.41e-179
MT1M	-2.96181	3.63e-74	6.57e-73
CXCL2	-2.95933	3.91e-58	4.31e-57
KL	-2.95118	2.22e-116	1.38e-114
PTPRB	-2.95016	1.3e-164	5.13e-162
RSPO4	-2.94991	3.01e-60	3.55e-59
STX11	-2.94752	9.25e-158	2.57e-155
FGFR4	-2.94195	1.39e-103	5.81e-102
LDLRAD1	-2.92429	2.57e-23	8.29e-23
MMRN1	-2.91055	6.55e-91	1.87e-89
STAC	-2.91025	9.3e-84	2.16e-82
FOXA2	-2.90219	9.17e-30	3.76e-29
CD52	-2.90065	1.37e-91	4.03e-90
MSR1	-2.8867	3.97e-91	1.15e-89
C1orf189	-2.87617	6.9e-27	2.55e-26
FLRT3	-2.86284	1.62e-55	1.64e-54
SEMA3G	-2.86169	2.02e-168	1.03e-165
SCEL	-2.86112	5.71e-48	4.39e-47
PGM5	-2.86013	1.16e-92	3.5e-91
NXF3	-2.85987	9.07e-57	9.6e-56
ITIH5	-2.8554	4.34e-91	1.26e-89
A2M	-2.84628	1.03e-99	3.79e-98
ITGA8	-2.8429	1.53e-110	7.84e-109
CFD	-2.84232	1.41e-98	5.07e-97
GIMAP8	-2.83639	9.67e-147	1.85e-144
SGCA	-2.83493	2.89e-82	6.48e-81
SPN	-2.83014	3.74e-112	2.07e-110
SELENBP1	-2.82804	1.82e-63	2.37e-62
LDB2	-2.82789	1.25e-179	1.04e-176
PLA2G12B	-2.82778	2.39e-13	5.21e-13
TBX4	-2.82747	1.69e-98	6.05e-97
C9orf135	-2.82003	4.98e-14	1.12e-13
ACVRL1	-2.81361	1.64e-186	2.11e-183
STMND1	-2.81233	7.21e-22	2.2e-21
AGTR1	-2.81169	1.24e-76	2.39e-75
MYOCD	-2.80974	6.02e-55	5.98e-54
EMP2	-2.80956	3.44e-160	1.09e-157
CGNL1	-2.80613	7.98e-119	5.22e-117
HPSE2	-2.80056	8.11e-63	1.03e-61
MME	-2.79365	1.33e-67	1.99e-66
LIMS2	-2.79052	1.9e-171	1.17e-168
TAL1	-2.78964	5.6e-160	1.69e-157
MASP1	-2.78793	1.38e-103	5.8e-102
CLIC3	-2.78624	1.65e-67	2.44e-66
MAPK4	-2.78604	2.82e-43	1.88e-42
DNASE1L3	-2.78592	9.59e-92	2.82e-90
VWF	-2.78531	3.56e-113	1.99e-111
ERBB4	-2.7811	8.28e-54	7.9e-53
ADAMTSL3	-2.77356	1.38e-94	4.44e-93
SELP	-2.77172	9.22e-94	2.9e-92
DNAI2	-2.76442	2.83e-30	1.18e-29
CHI3L2	-2.76043	2.22e-57	2.4e-56
COL4A3	-2.76013	1.28e-60	1.53e-59
ATP13A4	-2.75544	7.3e-45	5.09e-44
TMEM213	-2.75428	3.28e-24	1.1e-23
PECAM1	-2.74674	1.03e-164	4.17e-162
TCTEX1D4	-2.74611	1.12e-26	4.09e-26
SEMA5A	-2.74104	2.12e-80	4.49e-79
PIP5K1B	-2.73671	3.47e-95	1.13e-93
MYRF	-2.73466	1.22e-85	2.98e-84
ERICH3	-2.73289	5.15e-29	2.05e-28
WDR38	-2.72281	1.49e-31	6.55e-31
STOML3	-2.71923	7.48e-25	2.55e-24
HYAL1	-2.71097	1.77e-89	4.92e-88
SOX17	-2.70928	9.98e-148	2.05e-145
IL33	-2.70016	4.49e-66	6.38e-65
FOXF1	-2.69899	2.96e-144	4.82e-142
JAM2	-2.69797	7.33e-172	4.73e-169
LIMCH1	-2.69531	1.59e-92	4.8e-91
ARHGEF15	-2.69463	2.87e-168	1.41e-165
SCN4B	-2.68737	1.08e-111	5.84e-110
IGSF10	-2.68706	2.09e-86	5.25e-85
JPH4	-2.68562	4.8e-136	5.87e-134
FCGR3B	-2.68451	5.96e-44	4.04e-43
ARHGAP6	-2.68016	5.79e-156	1.44e-153
MMP28	-2.667	1.79e-45	1.27e-44
NXPH3	-2.66388	3.17e-122	2.33e-120
WWC2	-2.66327	5.97e-168	2.83e-165
CD93	-2.66323	5.41e-124	4.27e-122
TNS1	-2.66282	1.17e-124	9.51e-123
ROR1	-2.65995	2.94e-90	8.29e-89
HSPA12B	-2.65419	1.45e-175	1.08e-172
MS4A7	-2.6526	1.44e-95	4.73e-94
CSRNP1	-2.64933	3.71e-139	5.21e-137
C14orf132	-2.64885	3.34e-108	1.56e-106
MYOZ1	-2.64749	1.93e-61	2.35e-60
FAM162B	-2.6467	1.47e-105	6.4e-104
CLEC14A	-2.64581	1.47e-146	2.78e-144
KCNT2	-2.64336	1.18e-111	6.35e-110
SLC51B	-2.64275	1.49e-69	2.34e-68
ACOXL	-2.6304	2.19e-100	8.35e-99
GLDN	-2.62965	4.89e-121	3.45e-119
CPAMD8	-2.62708	6.36e-72	1.07e-70
CDHR4	-2.62624	3.24e-25	1.12e-24
AGR3	-2.62595	6.76e-20	1.91e-19
ANGPT1	-2.62358	3.86e-101	1.5e-99
CALCRL	-2.62261	1.78e-131	1.92e-129
IQSEC3	-2.62227	4.75e-115	2.83e-113
GAS2L2	-2.62024	1.93e-24	6.48e-24
ALOX5AP	-2.61897	8.16e-82	1.8e-80
SLIT2	-2.61872	4.23e-104	1.8e-102
ALPL	-2.61413	4.11e-48	3.18e-47
DKK2	-2.614	4.63e-79	9.38e-78
FBP1	-2.61337	3.99e-74	7.19e-73
PDZD2	-2.61242	5.68e-80	1.18e-78
PTGDS	-2.60625	1.34e-56	1.41e-55
ECSCR	-2.60315	2.85e-170	1.62e-167
MYCT1	-2.59411	3.11e-156	7.89e-154
COX4I2	-2.59259	3.12e-112	1.73e-110
C9orf24	-2.59194	8.1e-39	4.62e-38
ZBBX	-2.58357	3.44e-20	9.85e-20
DPEP2	-2.58201	1.83e-122	1.37e-120
PKNOX2	-2.57637	1.53e-117	9.75e-116
TCTE1	-2.57409	5.61e-33	2.59e-32
HRCT1	-2.57106	2.3e-48	1.8e-47
GPRC5A	-2.5706	2.8e-55	2.81e-54
NRGN	-2.56181	7.15e-58	7.81e-57
DNAI1	-2.56004	3.04e-24	1.02e-23
DACH1	-2.55917	5.93e-78	1.17e-76
ROS1	-2.55587	1.64e-28	6.44e-28
VWA3A	-2.55145	3.22e-29	1.29e-28
ESAM	-2.54647	3.06e-130	3.14e-128
FAM181A	-2.54556	2.45e-25	8.49e-25
COLEC10	-2.54042	1.63e-46	1.2e-45
LRRC71	-2.53797	5.16e-34	2.49e-33
OSCAR	-2.53677	1.76e-100	6.72e-99
CXCR2	-2.53611	1.03e-77	2.02e-76
GATA5	-2.53082	3.64e-34	1.76e-33
DAW1	-2.53066	1.99e-23	6.44e-23
MYH11	-2.52401	6.14e-47	4.59e-46
BMP5	-2.52246	6.61e-33	3.04e-32
SEMA3B	-2.52228	2.75e-70	4.44e-69
FGD5	-2.52173	3.03e-139	4.3e-137
BMPER	-2.51833	6.76e-68	1.02e-66
DUOX1	-2.51432	1.25e-77	2.45e-76
DCDC2	-2.5129	1.28e-50	1.09e-49
FBLN5	-2.50933	8.81e-96	2.92e-94
GIMAP6	-2.50888	4.29e-109	2.07e-107
COLEC12	-2.50785	7.08e-76	1.34e-74
TUBA4B	-2.5071	2.6e-35	1.31e-34
PHACTR1	-2.50595	1.99e-140	2.92e-138
FAM167A	-2.50385	2.97e-69	4.63e-68
SULT1C4	-2.50249	4.69e-86	1.17e-84
ANKRD29	-2.5019	1.88e-75	3.5e-74
CFTR	-2.50004	4.62e-41	2.83e-40
CCM2L	-2.49017	1.64e-164	6.27e-162
GRK5	-2.48786	7.18e-161	2.37e-158
TMEM190	-2.48475	2.61e-25	9.06e-25
FAM81B	-2.48454	1.82e-21	5.48e-21
FCN1	-2.48329	7.65e-69	1.18e-67
SH2D3C	-2.48142	3.4e-164	1.27e-161
GSTM5	-2.47371	4.26e-120	2.83e-118
ARHGAP31	-2.47365	2.44e-124	1.95e-122
LRRC2	-2.473	1.64e-93	5.11e-92
FGG	-2.46935	7.92e-10	1.48e-09
CPED1	-2.46552	1.67e-100	6.4e-99
SPAG6	-2.46321	9.88e-25	3.36e-24
LRRC32	-2.454	4.08e-118	2.63e-116
C5orf49	-2.45331	1.18e-29	4.83e-29
ARHGEF26	-2.45206	1.77e-85	4.32e-84
GNG11	-2.45108	1.37e-95	4.53e-94
KLB	-2.44785	3.48e-58	3.84e-57
LIN7A	-2.44205	7.19e-94	2.27e-92
ALOX5	-2.44069	1.29e-82	2.92e-81
PID1	-2.43581	4.32e-85	1.05e-83
GPRIN2	-2.43494	1.13e-52	1.04e-51
DCSTAMP	-2.43298	5.37e-54	5.17e-53
STARD8	-2.43242	1.2e-144	2.07e-142
FRMD3	-2.432	2.9e-144	4.78e-142
KLF2	-2.43014	6.65e-96	2.22e-94
PTPN21	-2.42499	2.47e-167	1.13e-164
PCOLCE2	-2.42485	1.2e-62	1.52e-61
TGFBR3	-2.41544	1.81e-98	6.46e-97
CAPN9	-2.41292	5.87e-34	2.82e-33
SLCO2A1	-2.41168	1.06e-64	1.42e-63
CD300C	-2.41044	3.51e-98	1.25e-96
ANXA3	-2.41039	4.92e-76	9.37e-75
CNTFR	-2.40984	9e-41	5.45e-40
GPC3	-2.40695	4.14e-33	1.92e-32
CES1	-2.40565	1.69e-20	4.9e-20
NR4A3	-2.40551	9.43e-63	1.2e-61
CPA3	-2.40543	1.59e-47	1.21e-46
RAI2	-2.40516	7.92e-115	4.66e-113
IL5RA	-2.39891	2.16e-52	1.96e-51
SLC5A8	-2.38794	1.07e-12	2.27e-12
PRSS35	-2.38608	1.15e-66	1.66e-65
SCN2B	-2.38374	2.69e-56	2.8e-55
GLIPR2	-2.37263	8.22e-119	5.35e-117
MS4A2	-2.36726	3.11e-69	4.84e-68
ZMYND10	-2.36078	1.23e-43	8.23e-43
CLEC1A	-2.35872	1.38e-120	9.55e-119
ITM2A	-2.35215	2.05e-80	4.35e-79
CTSG	-2.35134	7.93e-31	3.38e-30
ARHGAP44	-2.35054	7.45e-93	2.28e-91
C20orf202	-2.34958	7.89e-139	1.07e-136
ALOX15B	-2.34915	5.72e-37	3.07e-36
ACKR4	-2.34797	2.23e-123	1.73e-121
NR4A1	-2.34772	9.76e-56	9.95e-55
CORO2B	-2.3462	6.55e-91	1.87e-89
SLPI	-2.34608	2.54e-30	1.06e-29
CYYR1	-2.34414	2.61e-126	2.32e-124
CADM1	-2.34351	1.98e-59	2.28e-58
HSPB8	-2.34328	3.71e-68	5.62e-67
HSPB3	-2.34182	3.65e-29	1.46e-28
RASIP1	-2.33916	2.24e-109	1.09e-107
NOS1	-2.33861	5.12e-24	1.69e-23
TMEM88	-2.33671	1.52e-124	1.23e-122
TGFBR2	-2.33583	1.19e-113	6.77e-112
NOVA2	-2.33303	7.99e-165	3.33e-162
PRAM1	-2.33278	3.05e-108	1.43e-106
FAM92B	-2.33273	1.57e-28	6.17e-28
TIE1	-2.33253	1.81e-125	1.52e-123
COL6A5	-2.32959	8e-49	6.32e-48
ALOX15	-2.329	1.41e-20	4.1e-20
GIPC2	-2.32893	7.72e-60	9.01e-59
CASS4	-2.3285	4.4e-96	1.48e-94
PREX2	-2.32769	7.9e-101	3.05e-99
C11orf88	-2.32713	8.6e-36	4.4e-35
TIMP3	-2.32526	4.34e-60	5.11e-59
GATA6	-2.32493	1.26e-88	3.41e-87
CLEC12A	-2.3217	5.24e-66	7.41e-65
FAM110D	-2.31987	3.81e-139	5.31e-137
FGR	-2.31982	5.43e-98	1.92e-96
GRASP	-2.31879	7.17e-112	3.93e-110
DUSP1	-2.31765	3.24e-68	4.93e-67
LILRA5	-2.31309	4.54e-84	1.07e-82
MYADM	-2.31269	1.12e-87	2.94e-86
MMRN2	-2.30987	1.37e-125	1.17e-123
AVPR2	-2.30789	4.78e-67	6.99e-66
SMAD6	-2.30669	1.02e-123	7.98e-122
STEAP4	-2.3047	8.19e-37	4.38e-36
CFP	-2.30273	8.81e-114	5.04e-112
TLR8	-2.30119	2.48e-63	3.2e-62
LMOD1	-2.29918	1.41e-78	2.83e-77
HPGD	-2.29519	9.72e-35	4.81e-34
GIMAP7	-2.2945	9.22e-87	2.35e-85
ADAMTSL4	-2.28984	2.05e-82	4.63e-81
USHBP1	-2.2867	1.77e-168	9.3e-166
RRAD	-2.28638	3.74e-37	2.02e-36
FCER1A	-2.28434	4.18e-30	1.74e-29
IL7R	-2.2827	3.33e-59	3.82e-58
SBSPON	-2.28262	3.4e-70	5.47e-69
GIMAP1	-2.2813	3.83e-114	2.2e-112
CYP27A1	-2.27956	1.55e-69	2.43e-68
BCHE	-2.27127	6.13e-45	4.28e-44
DYDC2	-2.27078	1.52e-22	4.77e-22
CD300LF	-2.27069	4.77e-76	9.09e-75
PRELP	-2.27034	6.02e-52	5.4e-51
BMP2	-2.26963	6.76e-57	7.2e-56
NOSTRIN	-2.26909	2.14e-110	1.1e-108
TMOD1	-2.26533	2.32e-65	3.19e-64
DPYSL2	-2.26347	8.51e-104	3.59e-102
FILIP1	-2.26225	3.09e-83	7.06e-82
SHE	-2.25968	1.16e-64	1.55e-63
DOK2	-2.25873	1.94e-84	4.62e-83
PCDH9	-2.25838	3.83e-58	4.23e-57
TUBB1	-2.25825	6.81e-121	4.73e-119
HBEGF	-2.257	2.37e-72	4.05e-71
SOX7	-2.25623	6.5e-77	1.26e-75
SPARCL1	-2.25488	8.55e-76	1.62e-74
SHROOM4	-2.25401	2.1e-88	5.59e-87
PTH1R	-2.25149	2.53e-100	9.59e-99
THBD	-2.25136	1.13e-58	1.28e-57
C11orf96	-2.2508	1.01e-64	1.36e-63
ST6GALNAC5	-2.24895	5.84e-96	1.96e-94
CNR1	-2.24844	1.16e-36	6.17e-36
ZNF366	-2.2476	1.11e-90	3.16e-89
DNAH9	-2.24662	7.28e-37	3.9e-36
CAV2	-2.2454	6.68e-86	1.65e-84
PPP1R14A	-2.24374	6.45e-87	1.66e-85
AATK	-2.24324	2.78e-86	6.95e-85
C1orf162	-2.23737	3.11e-95	1.02e-93
IL6	-2.2351	1.74e-39	1.02e-38
SVEP1	-2.2341	1.82e-89	5.05e-88
LEPR	-2.23234	1.66e-99	6.06e-98
RANBP3L	-2.2314	1.27e-59	1.48e-58
COBL	-2.22852	1.99e-48	1.56e-47
C5AR1	-2.22837	3e-88	7.98e-87
NPNT	-2.22513	1.06e-57	1.16e-56
CYBRD1	-2.2248	6.82e-87	1.75e-85
CCDC60	-2.22462	3.21e-16	7.86e-16
LYZ	-2.22457	2.9e-35	1.46e-34
COL4A4	-2.22424	6.61e-53	6.12e-52
TPSB2	-2.21528	9.48e-39	5.39e-38
CX3CR1	-2.21505	2.5e-61	3.05e-60
FAXDC2	-2.21471	5.01e-66	7.1e-65
ALDH3B1	-2.21447	1.53e-60	1.82e-59
TMEM125	-2.21129	3.53e-46	2.57e-45
SELE	-2.21054	2.14e-38	1.21e-37
SIGLEC14	-2.21052	4.79e-24	1.59e-23
ARMC4	-2.20989	4.27e-22	1.32e-21
ROPN1L	-2.20925	5.91e-35	2.95e-34
CACNG4	-2.20915	1.76e-24	5.94e-24
FIBIN	-2.20878	5.27e-60	6.19e-59
ARRB1	-2.20724	2.03e-93	6.25e-92
NLRC4	-2.20572	5.08e-147	9.88e-145
HSD17B13	-2.20438	1.37e-29	5.59e-29
SLC5A4	-2.20392	2.69e-50	2.27e-49
RGS22	-2.20321	6.7e-44	4.53e-43
CNGA4	-2.20306	2.26e-30	9.49e-30
SEMA3E	-2.20302	2.41e-22	7.49e-22
RASGRP4	-2.20267	2.08e-125	1.74e-123
MACROD2	-2.20122	1.91e-45	1.36e-44
MSLN	-2.19943	1.14e-14	2.62e-14
S100A12	-2.19845	1.31e-24	4.42e-24
FPR1	-2.19771	5.7e-59	6.5e-58
NTN4	-2.19264	3.75e-74	6.79e-73
LIFR	-2.18747	1.03e-64	1.38e-63
ERG	-2.18618	4.15e-133	4.75e-131
TMEM150B	-2.18552	1.85e-75	3.46e-74
P2RY12	-2.18516	9.24e-30	3.79e-29
STARD13	-2.18179	2.15e-131	2.29e-129
TREM1	-2.18083	7.62e-41	4.63e-40
TPSAB1	-2.17997	2.49e-49	2.01e-48
EDN1	-2.17709	1.15e-55	1.17e-54
ZBED2	-2.17594	2.4e-53	2.25e-52
TMPRSS2	-2.17409	7.97e-34	3.82e-33
RHOJ	-2.17162	4.17e-125	3.44e-123
EFEMP1	-2.17115	1.18e-58	1.33e-57
PLCXD3	-2.16976	1.23e-25	4.32e-25
METTL7A	-2.16723	4.89e-72	8.3e-71
TRPV2	-2.16574	2.21e-104	9.45e-103
ERICH2	-2.16245	8.62e-31	3.67e-30
RIMS4	-2.16101	6.45e-21	1.9e-20
ID4	-2.15883	1.47e-58	1.65e-57
TSPAN7	-2.15823	1.99e-36	1.05e-35
SHC3	-2.15812	2.85e-87	7.42e-86
MAOB	-2.15454	5.04e-58	5.54e-57
PAPSS2	-2.15059	3e-71	4.97e-70
CFAP52	-2.14951	6.45e-36	3.32e-35
IGFALS	-2.14754	7.03e-34	3.37e-33
GYPC	-2.14333	1.98e-92	5.93e-91
SMTNL2	-2.14188	5.36e-51	4.65e-50
LMO3	-2.14038	1.49e-24	5.02e-24
S1PR4	-2.13766	4.34e-80	9.09e-79
DYNLRB2	-2.1374	9.49e-33	4.34e-32
RNASE1	-2.13724	5.4e-48	4.16e-47
DAPK2	-2.13259	4.19e-103	1.73e-101
SCTR	-2.13118	3.96e-23	1.27e-22
HSPB7	-2.12471	8.43e-65	1.14e-63
SEC14L4	-2.12426	6.58e-33	3.03e-32
NEGR1	-2.12283	1.89e-67	2.8e-66
GUCY1A2	-2.12217	5.04e-100	1.89e-98
VWA3B	-2.12189	1.89e-33	8.88e-33
DENND2A	-2.12105	8.03e-102	3.16e-100
HK3	-2.11363	4.94e-64	6.52e-63
GFRA1	-2.11279	2.77e-41	1.71e-40
LTBP4	-2.10978	2.66e-81	5.82e-80
LMO7	-2.10887	4.11e-102	1.64e-100
TSPAN12	-2.10852	3.53e-68	5.36e-67
SLC26A9	-2.10526	9.43e-27	3.46e-26
CTNND2	-2.10439	6.96e-15	1.62e-14
C1orf116	-2.10378	6.34e-41	3.86e-40
PIFO	-2.1036	5.26e-31	2.27e-30
GPER1	-2.1027	7.75e-81	1.67e-79
SLCO2B1	-2.10141	2.99e-58	3.31e-57
CMTM2	-2.10067	1.88e-86	4.73e-85
ADTRP	-2.09997	1.1e-55	1.12e-54
DRC7	-2.09931	1.76e-23	5.71e-23
SLC22A3	-2.09782	2.67e-27	1e-26
SERPINA1	-2.09675	1.03e-28	4.06e-28
SORBS1	-2.09603	1.3e-92	3.91e-91
AQP9	-2.09215	3.4e-48	2.64e-47
ACSS3	-2.09105	5.79e-69	8.92e-68
C1QB	-2.09072	1.67e-48	1.31e-47
RSPH4A	-2.0896	1.47e-41	9.23e-41
LRP2	-2.08851	4.87e-29	1.94e-28
CSF3R	-2.08743	2.16e-47	1.64e-46
DRC1	-2.08346	3.89e-24	1.29e-23
HLA-DRB5	-2.08171	2.53e-37	1.38e-36
ESYT3	-2.08146	5.94e-53	5.51e-52
CNKSR2	-2.08096	8.46e-43	5.55e-42
SCNN1G	-2.0808	2e-36	1.05e-35
ACE	-2.08079	1.98e-102	7.91e-101
RNF182	-2.0799	8.4e-41	5.09e-40
MFSD2A	-2.07974	3.03e-68	4.61e-67
FOS	-2.07787	1.03e-44	7.15e-44
CCDC69	-2.07631	2.27e-82	5.12e-81
PEAR1	-2.07366	3.89e-111	2.05e-109
KCNJ5	-2.07164	4.32e-57	4.62e-56
SLC11A1	-2.07122	6.63e-81	1.43e-79
TLR4	-2.07036	6.27e-67	9.13e-66
ABCG2	-2.06988	2.33e-79	4.77e-78
CD302	-2.06801	1.18e-85	2.91e-84
HEG1	-2.06658	6.76e-90	1.9e-88
PACRG	-2.06635	8.88e-31	3.78e-30
MNDA	-2.06409	6.92e-59	7.87e-58
COX7A1	-2.06206	1.35e-99	4.99e-98
F10	-2.06176	6.56e-72	1.11e-70
HIF3A	-2.05813	3.79e-29	1.52e-28
C1QA	-2.05744	7.44e-52	6.65e-51
KANK2	-2.05637	6.78e-132	7.57e-130
CCL24	-2.05498	4.62e-31	2e-30
CCDC68	-2.05464	3.85e-52	3.48e-51
SCIMP	-2.05458	1.97e-65	2.73e-64
HOPX	-2.05345	1.07e-33	5.12e-33
AOX1	-2.05333	2.8e-49	2.25e-48
MSRB3	-2.05106	3.86e-80	8.11e-79
CAT	-2.04963	1e-131	1.1e-129
ADAMTS1	-2.04749	5.32e-65	7.22e-64
CCRL2	-2.04695	6.66e-81	1.43e-79
RGN	-2.04549	2.72e-46	1.99e-45
GJA5	-2.04544	3.44e-60	4.05e-59
RSPH1	-2.0448	2.65e-31	1.16e-30
SRPX	-2.04464	6.79e-56	6.99e-55
CD101	-2.04187	6.86e-130	6.86e-128
CYS1	-2.04163	3.32e-50	2.78e-49
GATA2	-2.04023	6.12e-71	1e-69
HPGDS	-2.03947	1.31e-64	1.75e-63
FAM184A	-2.0355	4.62e-55	4.6e-54
PCDH12	-2.03475	5.56e-110	2.82e-108
FXYD4	-2.03322	2.9e-08	5.03e-08
NKX2-1	-2.03205	8.01e-16	1.93e-15
ZFP36	-2.03133	2.86e-62	3.55e-61
NEDD9	-2.03114	4.84e-71	7.98e-70
CFAP221	-2.03	1.73e-26	6.28e-26
HLF	-2.02922	4.65e-41	2.85e-40
MYO7B	-2.02721	6.97e-59	7.92e-58
KCNA3	-2.02615	1.29e-36	6.83e-36
SYNPO2	-2.02028	8.87e-57	9.41e-56
HNF1B	-2.01729	6.38e-17	1.6e-16
MMP19	-2.01655	5.12e-63	6.56e-62
DENND3	-2.01654	3.45e-110	1.76e-108
BDNF	-2.01624	5.4e-47	4.04e-46
FRY	-2.01486	1.57e-88	4.23e-87
CD34	-2.01279	5.48e-109	2.63e-107
ST6GALNAC3	-2.01266	1.96e-91	5.73e-90
SIGLEC6	-2.01231	4.75e-36	2.46e-35
ABLIM3	-2.01161	5.16e-64	6.81e-63
SLC4A4	-2.00921	2.24e-28	8.72e-28
SYNE1	-2.00777	2.54e-71	4.22e-70
LMO2	-2.00542	3.36e-100	1.27e-98
OMG	-2.00456	1.51e-40	9.1e-40
PPARG	-2.003	6.03e-53	5.59e-52
MAL	-1.99844	2.16e-39	1.26e-38
CA2	-1.99578	5.04e-41	3.08e-40
BCL6B	-1.99534	1.55e-109	7.65e-108
ENG	-1.9935	4.88e-100	1.83e-98
FLI1	-1.99196	7.77e-97	2.66e-95
WFDC1	-1.99139	1.73e-86	4.37e-85
S100A4	-1.98743	1.36e-59	1.58e-58
SYNPO	-1.98475	2.67e-84	6.32e-83
F8	-1.98362	2.79e-125	2.31e-123
HAS1	-1.9832	9.94e-26	3.5e-25
SCNN1B	-1.98246	1.1e-30	4.67e-30
CXCL5	-1.98236	1.09e-20	3.19e-20
CCDC170	-1.98149	1.98e-43	1.32e-42
CYBB	-1.9785	2.17e-44	1.49e-43
SLC6A20	-1.97812	2.65e-32	1.19e-31
DPT	-1.97623	4.64e-35	2.33e-34
SLCO4C1	-1.97577	1.53e-35	7.78e-35
CCDC173	-1.97512	9.56e-60	1.11e-58
PLA1A	-1.97388	3.76e-47	2.83e-46
KANK4	-1.97192	7.54e-27	2.78e-26
ICAM2	-1.9702	2.01e-83	4.62e-82
DNAH12	-1.97	4.97e-30	2.06e-29
SELPLG	-1.96987	1.03e-69	1.64e-68
GPBAR1	-1.96978	2.96e-114	1.72e-112
TMEM204	-1.96923	8.75e-101	3.37e-99
PDE2A	-1.96911	1.67e-88	4.48e-87
PCSK2	-1.96816	2.43e-09	4.44e-09
LY86	-1.96548	2.11e-57	2.29e-56
MAP3K19	-1.96471	2.56e-25	8.9e-25
PTPRM	-1.96469	1.26e-84	3e-83
SPI1	-1.96464	6.54e-66	9.24e-65
ALDH1A2	-1.96388	3.11e-42	2e-41
GADD45B	-1.96284	5.66e-74	1.01e-72
IL3RA	-1.96181	2.46e-114	1.43e-112
MYL9	-1.95984	5.62e-72	9.5e-71
PDE1C	-1.95968	3.26e-65	4.44e-64
NR3C2	-1.95758	4.59e-47	3.44e-46
CELF2	-1.95753	1.18e-65	1.64e-64
FZD4	-1.95745	1.43e-99	5.24e-98
DRAM1	-1.95696	3.2e-65	4.37e-64
SULT1A2	-1.95656	1.42e-41	8.89e-41
WASF3	-1.95556	1.28e-69	2.02e-68
ARMC3	-1.95434	3.57e-16	8.73e-16
NOTCH4	-1.95353	4.97e-107	2.25e-105
HRASLS5	-1.95196	4.56e-19	1.25e-18
PGR	-1.95136	4.98e-72	8.44e-71
RADIL	-1.94831	1.07e-72	1.84e-71
FXYD6	-1.94738	3.27e-69	5.08e-68
GPR146	-1.94729	5.94e-153	1.36e-150
P3H2	-1.94225	4.03e-33	1.87e-32
BMX	-1.94137	1.05e-48	8.26e-48
PLA2G3	-1.94118	1.57e-18	4.22e-18
AKAP12	-1.9407	7.68e-44	5.19e-43
KCNJ15	-1.93834	1.5e-39	8.8e-39
TBX2	-1.9376	3.76e-81	8.16e-80
TYROBP	-1.93717	4.58e-55	4.56e-54
KLF15	-1.93597	2.96e-47	2.23e-46
UCN3	-1.93427	6.45e-07	1.05e-06
C1QTNF2	-1.932	6.63e-95	2.15e-93
SOD3	-1.93112	6.82e-55	6.75e-54
NME5	-1.93058	3.22e-23	1.03e-22
NCF2	-1.92978	3.94e-70	6.31e-69
KNDC1	-1.92822	8.8e-28	3.36e-27
TPPP	-1.92686	7.06e-46	5.06e-45
ACP5	-1.92349	8.18e-73	1.42e-71
RASL12	-1.92295	3.84e-87	9.96e-86
GIMAP4	-1.92209	4.04e-70	6.46e-69
DUOXA1	-1.92191	5.18e-45	3.64e-44
MYBPHL	-1.92122	1.56e-09	2.87e-09
MYRIP	-1.9206	4.03e-37	2.18e-36
AADAC	-1.91927	1.13e-20	3.29e-20
MFNG	-1.91883	8.64e-89	2.35e-87
CXCL3	-1.91874	2.04e-37	1.12e-36
MGP	-1.91762	4.88e-44	3.32e-43
TEKT2	-1.91726	3.06e-26	1.09e-25
PALMD	-1.914	1.22e-79	2.52e-78
RTN1	-1.91351	3.31e-62	4.1e-61
KLF4	-1.91316	6.64e-55	6.59e-54
DUSP26	-1.91254	8.93e-30	3.67e-29
CPM	-1.9122	9.35e-39	5.31e-38
CST6	-1.90979	9.93e-20	2.79e-19
TMEM47	-1.90971	7.21e-72	1.21e-70
KLF6	-1.9087	2.05e-95	6.72e-94
MATN3	-1.90865	1.47e-45	1.05e-44
TNS2	-1.90682	1.4e-99	5.16e-98
RHOBTB2	-1.90556	1.45e-51	1.28e-50
CAMK2N1	-1.90444	5.61e-42	3.57e-41
PDLIM2	-1.90289	3.08e-144	4.97e-142
CTSH	-1.90256	2.42e-47	1.83e-46
KIAA1324L	-1.90244	7.04e-95	2.28e-93
TSPAN18	-1.90011	2.84e-49	2.28e-48
PRKG2	-1.89921	3.44e-79	6.99e-78
KLF9	-1.89865	8.02e-84	1.87e-82
PTGFR	-1.89853	2.13e-39	1.25e-38
CLEC4E	-1.89741	8.18e-47	6.09e-46
FBN3	-1.88479	2.33e-19	6.48e-19
GMFG	-1.88114	2.16e-72	3.7e-71
KLRF1	-1.88112	1.12e-38	6.35e-38
GAS6	-1.88058	2.62e-69	4.09e-68
SLC7A7	-1.87461	1.82e-67	2.7e-66
PTGIS	-1.87451	2.97e-39	1.72e-38
SPTBN1	-1.87435	6.5e-136	7.88e-134
WFS1	-1.87079	2.01e-122	1.5e-120
NES	-1.8705	1.41e-58	1.59e-57
SASH1	-1.86798	1e-111	5.47e-110
C8orf34	-1.8652	4.06e-44	2.76e-43
OLFML1	-1.86408	1.3e-71	2.18e-70
GALNT13	-1.86342	5.86e-24	1.93e-23
THSD1	-1.86295	4.2e-83	9.58e-82
ADCY4	-1.86287	2.71e-106	1.21e-104
ROBO2	-1.8604	2.01e-38	1.13e-37
CEACAM21	-1.85845	1.08e-63	1.41e-62
KIF17	-1.85843	2.16e-115	1.31e-113
SGMS2	-1.85837	3.3e-65	4.49e-64
RGS9	-1.85712	1.46e-82	3.3e-81
SYNC	-1.85661	2.44e-107	1.11e-105
TACC1	-1.85639	2.89e-83	6.63e-82
AHNAK	-1.853	2.09e-62	2.61e-61
APOBR	-1.84878	1.38e-66	1.99e-65
TCTEX1D1	-1.8455	7.03e-46	5.05e-45
PILRA	-1.8455	2.44e-67	3.59e-66
NEXN	-1.84467	2.93e-73	5.12e-72
FAM13C	-1.84394	7.03e-85	1.69e-83
DOCK4	-1.84142	1.34e-102	5.41e-101
ADARB1	-1.84141	8.61e-99	3.11e-97
DDO	-1.83999	4.99e-52	4.49e-51
LONRF3	-1.83921	3.03e-48	2.36e-47
APOC1	-1.83885	1.78e-34	8.74e-34
GIMAP5	-1.83613	2.63e-64	3.49e-63
HLA-DOA	-1.83571	1.4e-39	8.23e-39
SEMA6A	-1.83321	2.1e-60	2.48e-59
LRRC10B	-1.83249	3.9e-22	1.2e-21
ARHGAP29	-1.83114	9.28e-65	1.25e-63
RAB11FIP1	-1.83085	4.31e-62	5.33e-61
MUC15	-1.82973	3.94e-22	1.21e-21
PLLP	-1.82763	2.64e-75	4.89e-74
APLN	-1.82706	5.04e-48	3.89e-47
CD163	-1.82635	1.97e-36	1.04e-35
LAMC3	-1.82534	3.21e-56	3.33e-55
GFRA2	-1.82386	3.47e-66	4.95e-65
TDRD10	-1.82308	4.78e-32	2.13e-31
VGLL3	-1.82077	1.39e-47	1.06e-46
GSTA2	-1.81751	1.13e-07	1.91e-07
TMEM178A	-1.81601	3.08e-34	1.5e-33
LST1	-1.81599	5.31e-56	5.48e-55
DCN	-1.81384	1.15e-40	6.96e-40
OTUD1	-1.81344	6.9e-135	8.17e-133
ANO5	-1.81311	7.57e-31	3.23e-30
S100A3	-1.81262	4.02e-54	3.88e-53
ODF3L1	-1.81225	1.35e-66	1.95e-65
SLC16A12	-1.81138	4.28e-29	1.71e-28
HLA-DPA1	-1.8113	5.99e-39	3.44e-38
ATP10A	-1.81069	9.8e-51	8.45e-50
TPSD1	-1.80951	3.51e-11	6.97e-11
ARHGEF6	-1.80851	1.3e-75	2.44e-74
LDLR	-1.80785	1.96e-71	3.27e-70
WDR63	-1.80778	1.4e-36	7.42e-36
DTHD1	-1.80529	8.69e-30	3.57e-29
SPNS2	-1.80489	2.03e-48	1.59e-47
PTX3	-1.80416	4.18e-29	1.67e-28
PRDM16	-1.80365	3.3e-37	1.79e-36
BTK	-1.79977	3.52e-62	4.36e-61
PNMT	-1.79652	8.93e-17	2.23e-16
FAM124B	-1.79615	6.29e-80	1.3e-78
SHISA3	-1.79567	1.66e-12	3.5e-12
NKD1	-1.79307	1.66e-45	1.18e-44
DAAM2	-1.79287	1.15e-52	1.05e-51
PZP	-1.79277	2.04e-26	7.35e-26
P2RY14	-1.79168	8.62e-73	1.49e-71
ITIH3	-1.7915	5.95e-67	8.68e-66
FCGR3A	-1.79078	2.74e-41	1.69e-40
TM6SF1	-1.78996	1.33e-74	2.42e-73
SH2D1B	-1.78831	8.64e-49	6.82e-48
PROS1	-1.78807	2.25e-59	2.59e-58
HLA-DRB1	-1.78685	5.04e-37	2.71e-36
RBMS3	-1.78666	3.9e-80	8.17e-79
ADRA1B	-1.78651	1.76e-17	4.52e-17
SERPING1	-1.78644	3.12e-65	4.26e-64
IRX2	-1.78598	9.8e-25	3.33e-24
HLA-DRA	-1.78536	8.74e-37	4.67e-36
DCDC2B	-1.78468	2.72e-26	9.74e-26
ZNF423	-1.78368	1.74e-73	3.07e-72
STARD9	-1.78329	4.73e-84	1.11e-82
AK1	-1.78141	1.85e-87	4.84e-86
REM1	-1.78096	1.28e-72	2.2e-71
EGR1	-1.78083	2.86e-39	1.66e-38
KLK11	-1.77968	2.78e-12	5.8e-12
NEBL	-1.77848	1.56e-60	1.86e-59
MICALCL	-1.7783	1.43e-47	1.09e-46
SDR16C5	-1.77693	7.36e-24	2.42e-23
PLCL1	-1.77415	2.99e-85	7.28e-84
SMAD9	-1.77391	3.29e-62	4.08e-61
FAT4	-1.77367	1.45e-55	1.47e-54
CITED2	-1.77324	3.52e-62	4.36e-61
LRP2BP	-1.77311	3.18e-95	1.04e-93
CD83	-1.77256	6.79e-74	1.21e-72
TBX5	-1.77156	4.28e-67	6.27e-66
SOCS2	-1.77067	9.69e-49	7.64e-48
DAPK1	-1.77062	1.49e-51	1.31e-50
RASSF2	-1.77034	3.09e-57	3.31e-56
FGF18	-1.769	9.73e-30	3.99e-29
ETV1	-1.76583	3.07e-50	2.57e-49
MEOX2	-1.76429	4.71e-36	2.44e-35
FLVCR2	-1.75888	2.02e-73	3.56e-72
CFAP43	-1.75886	2.47e-32	1.12e-31
GALNT16	-1.75696	1.69e-40	1.02e-39
SCGB2A1	-1.75694	3.63e-06	5.69e-06
F2RL3	-1.75624	4.08e-59	4.67e-58
ALDH2	-1.75563	3.86e-69	5.99e-68
CXCL12	-1.75507	1.14e-41	7.15e-41
ATP1B2	-1.754	5.68e-69	8.76e-68
CD33	-1.7538	1.31e-69	2.06e-68
PLAC8	-1.7536	9.56e-28	3.64e-27
NPY1R	-1.75289	5.79e-17	1.46e-16
ICAM1	-1.75277	7.97e-35	3.96e-34
PRKCQ	-1.75261	2.59e-53	2.43e-52
GPM6B	-1.74917	2.25e-75	4.19e-74
PRKCE	-1.74778	2.76e-144	4.66e-142
CD69	-1.74721	2.66e-40	1.59e-39
KCTD12	-1.74697	2.16e-67	3.2e-66
FERMT2	-1.74494	5.38e-86	1.33e-84
ITGAL	-1.7448	6.29e-46	4.53e-45
SIGLEC1	-1.74399	2.85e-44	1.95e-43
PCDH17	-1.74091	9.4e-72	1.58e-70
SLC22A31	-1.73819	2.03e-13	4.44e-13
ATP8A1	-1.73802	6.09e-42	3.87e-41
C2	-1.73762	7.08e-47	5.28e-46
SERPIND1	-1.73629	8.44e-12	1.72e-11
EFR3B	-1.73229	7.74e-47	5.77e-46
SECISBP2L	-1.73112	1.03e-113	5.88e-112
LILRA1	-1.7308	2.81e-75	5.21e-74
REN	-1.72826	1.08e-16	2.68e-16
SNX22	-1.72636	3.04e-100	1.15e-98
SPATA18	-1.72632	9.31e-40	5.48e-39
MAP6	-1.72609	4.8e-46	3.47e-45
CDHR3	-1.7257	6.4e-37	3.43e-36
ADPRH	-1.72524	1.36e-104	5.86e-103
2023-03-02	-1.72502	1.33e-87	3.47e-86
NCKAP1L	-1.72488	2.63e-50	2.21e-49
EVI2B	-1.72453	7.22e-46	5.17e-45
FGF2	-1.72042	1.23e-60	1.47e-59
CFAP46	-1.71992	1.7e-22	5.3e-22
AFAP1L1	-1.71828	5.43e-91	1.56e-89
PPP1R15A	-1.71689	1.93e-88	5.15e-87
PDE5A	-1.71651	2.88e-87	7.5e-86
CNN1	-1.71376	1.18e-44	8.15e-44
GJA4	-1.71028	6.14e-69	9.46e-68
SIGLEC16	-1.7098	9.12e-50	7.49e-49
CYB5A	-1.7088	5.66e-58	6.21e-57
NPR3	-1.70813	1.37e-34	6.74e-34
ABCA9	-1.70664	3.8e-70	6.09e-69
CATIP	-1.70663	2.28e-40	1.37e-39
DNALI1	-1.70033	2.24e-29	9.03e-29
SH3BP5	-1.70025	1.52e-73	2.7e-72
MS4A4A	-1.7	1.98e-41	1.23e-40
SYNE3	-1.69562	8.1e-82	1.79e-80
ZEB2	-1.69424	4.44e-74	7.97e-73
REEP1	-1.69411	2.39e-41	1.48e-40
PCSK9	-1.69411	1.17e-21	3.55e-21
SNX25	-1.69408	3.51e-94	1.12e-92
PAQR5	-1.69396	1.71e-55	1.72e-54
MYH10	-1.69333	4.47e-68	6.76e-67
FREM2	-1.6928	4.12e-15	9.67e-15
DOCK11	-1.68782	6.49e-68	9.77e-67
LILRA2	-1.68655	1.57e-41	9.82e-41
TNNI2	-1.68585	4.27e-38	2.39e-37
PLEKHH2	-1.68241	1.87e-52	1.7e-51
TGM2	-1.68193	5.29e-39	3.04e-38
MLPH	-1.68009	1.17e-23	3.81e-23
MMP24	-1.67956	6.01e-42	3.82e-41
APOL3	-1.67879	1.07e-51	9.48e-51
EFHB	-1.67693	1.66e-36	8.75e-36
KDR	-1.67583	6.18e-49	4.9e-48
NIM1K	-1.67462	2.38e-71	3.96e-70
MAATS1	-1.67332	3.07e-28	1.19e-27
CNRIP1	-1.67249	8.41e-87	2.15e-85
HSPB2	-1.67239	1.16e-83	2.69e-82
FLT4	-1.67006	4.78e-74	8.55e-73
UTRN	-1.66996	3.5e-80	7.36e-79
TNFSF13	-1.66986	4.34e-81	9.42e-80
C11orf16	-1.66962	4.79e-17	1.21e-16
CD300E	-1.66946	3.43e-44	2.34e-43
VIM	-1.6677	1.4e-59	1.62e-58
RND1	-1.66696	8.74e-21	2.55e-20
CABLES1	-1.6664	1.25e-54	1.22e-53
C11orf21	-1.66608	8.96e-43	5.87e-42
NRN1	-1.66603	5.99e-26	2.12e-25
HLA-DPB1	-1.66386	1.2e-37	6.66e-37
SMCO3	-1.66374	1.2e-62	1.52e-61
PKDCC	-1.66024	9.71e-36	4.96e-35
RECK	-1.66021	2.21e-91	6.45e-90
KCNK17	-1.65944	1.6e-38	9.03e-38
ATF3	-1.65647	9.97e-40	5.86e-39
GBP4	-1.65539	1.33e-39	7.8e-39
APBB1	-1.65526	1.29e-71	2.16e-70
2023-09-04	-1.65367	5.88e-96	1.97e-94
FAM166B	-1.65195	1.67e-29	6.75e-29
RPS6KA2	-1.64987	1.95e-55	1.96e-54
MS4A14	-1.64885	6.98e-54	6.68e-53
TMEM232	-1.64775	3.33e-42	2.14e-41
CD55	-1.64736	6.6e-47	4.93e-46
C16orf54	-1.64704	6.45e-41	3.93e-40
DNAAF1	-1.64629	1.36e-29	5.52e-29
APOLD1	-1.64478	2e-70	3.24e-69
CTSW	-1.64353	2.39e-32	1.08e-31
KCNJ8	-1.63871	1.51e-55	1.53e-54
BMP3	-1.63566	9.44e-12	1.93e-11
ACTG2	-1.63548	1.36e-33	6.44e-33
SRGN	-1.6351	1.79e-37	9.83e-37
ADAMTS15	-1.6311	9.34e-32	4.14e-31
PHYHD1	-1.6305	4.3e-32	1.92e-31
RAB40A	-1.62826	1.01e-56	1.06e-55
SLC15A2	-1.6272	2.84e-45	2.01e-44
HGF	-1.6257	2.8e-40	1.67e-39
ABCB1	-1.62413	1.27e-55	1.29e-54
PEAK1	-1.6209	1.24e-110	6.44e-109
FCER1G	-1.62009	1.66e-45	1.18e-44
LMCD1	-1.61648	7.28e-91	2.08e-89
AHCYL2	-1.61638	1.65e-43	1.11e-42
PDE1B	-1.61628	5.43e-76	1.03e-74
LRRC46	-1.61615	3.43e-33	1.6e-32
CBX7	-1.61584	1.93e-93	5.97e-92
MVB12B	-1.61559	1.58e-76	3.05e-75
VTN	-1.61524	4.68e-29	1.87e-28
C5orf38	-1.61439	3.53e-25	1.22e-24
C1orf115	-1.6132	4.13e-61	4.99e-60
SCARF1	-1.60993	2.67e-71	4.44e-70
USP44	-1.60983	2.97e-37	1.61e-36
JPH2	-1.60947	1.95e-47	1.48e-46
MEFV	-1.60875	2.72e-62	3.38e-61
PRF1	-1.60807	1.83e-37	1.01e-36
RNF128	-1.60804	7.68e-21	2.25e-20
SLC16A11	-1.60748	3e-47	2.26e-46
MGLL	-1.60737	2.37e-41	1.47e-40
SEMA6D	-1.60684	1.29e-31	5.69e-31
PLSCR4	-1.6065	1.16e-69	1.84e-68
ELN	-1.60585	6.03e-22	1.85e-21
SLC15A3	-1.60483	4.76e-54	4.59e-53
SPRY4	-1.60479	5.54e-60	6.5e-59
EFCAB1	-1.6036	1.22e-25	4.27e-25
TGM1	-1.60353	8.64e-27	3.18e-26
BPIFB1	-1.60321	9.08e-06	1.39e-05
HYDIN	-1.60315	5.43e-27	2.01e-26
LILRA6	-1.60297	9.02e-54	8.6e-53
TEKT3	-1.60214	1.95e-33	9.16e-33
LSAMP	-1.60186	2.09e-43	1.39e-42
CDKL2	-1.60083	5.54e-28	2.13e-27
PLA2G2A	-1.5999	9.09e-11	1.77e-10
ARHGAP18	-1.59895	2.74e-78	5.47e-77
TLL1	-1.59782	1.54e-44	1.06e-43
CRYAB	-1.59733	3.68e-31	1.6e-30
TMEM236	-1.59652	2.5e-54	2.43e-53
PTPRO	-1.59599	3.63e-49	2.9e-48
PARD3B	-1.59433	7.54e-54	7.21e-53
FAM180A	-1.59412	5.63e-36	2.91e-35
ANKRD33B	-1.59377	8.82e-33	4.04e-32
PTGER4	-1.593	7.64e-57	8.12e-56
SLCO1A2	-1.59201	2.45e-20	7.03e-20
RASGEF1B	-1.59117	2.48e-76	4.77e-75
TNFSF12	-1.5904	1.97e-80	4.2e-79
PHACTR2	-1.58813	3.97e-97	1.37e-95
SYN2	-1.58755	6.95e-26	2.46e-25
GALNT5	-1.587	6.35e-26	2.25e-25
DOCK8	-1.58635	1.72e-50	1.46e-49
NFIX	-1.58597	2.83e-53	2.65e-52
PPIL6	-1.58458	1.42e-45	1.01e-44
LHX9	-1.58311	2.69e-15	6.35e-15
PPP1R16B	-1.58258	1.24e-41	7.8e-41
HECW2	-1.58223	2.37e-80	5e-79
SLC9A3R2	-1.58083	1.99e-62	2.49e-61
C1QC	-1.58034	7.46e-32	3.31e-31
HP	-1.57995	7.77e-09	1.39e-08
BST1	-1.57925	1.99e-48	1.55e-47
LILRB3	-1.57852	2.91e-65	3.99e-64
MTURN	-1.57819	1.21e-64	1.62e-63
KMO	-1.57671	9.13e-54	8.7e-53
FMO5	-1.5753	9.2e-27	3.38e-26
CLIC2	-1.57454	1.47e-42	9.56e-42
NCMAP	-1.5736	4.68e-28	1.8e-27
LRRIQ1	-1.57269	5.38e-21	1.59e-20
LRCH2	-1.57195	1.96e-43	1.31e-42
RGS7BP	-1.57113	9.83e-15	2.27e-14
KLHL32	-1.57076	1.06e-29	4.36e-29
ETS1	-1.57067	1.77e-51	1.55e-50
RBMS2	-1.56924	2.37e-95	7.77e-94
B3GALT2	-1.56861	1.64e-21	4.93e-21
CHST9	-1.56782	1.91e-09	3.51e-09
HLA-DQB1	-1.56645	9.67e-26	3.41e-25
SYNM	-1.5663	4.07e-73	7.09e-72
NFAM1	-1.56576	5.12e-45	3.6e-44
NLRP12	-1.56501	3.55e-27	1.32e-26
NINJ2	-1.56344	6.09e-40	3.6e-39
PER1	-1.56254	2.5e-49	2.01e-48
BMP6	-1.5625	4.92e-27	1.83e-26
GAB2	-1.56201	1.73e-58	1.94e-57
C22orf15	-1.56192	4.12e-31	1.78e-30
TOX2	-1.56156	3.96e-48	3.07e-47
CTSE	-1.56151	1.37e-06	2.19e-06
VSTM4	-1.56148	2.19e-51	1.92e-50
LAPTM5	-1.55985	1.43e-41	8.97e-41
MFAP3L	-1.55831	2.91e-54	2.83e-53
SRD5A2	-1.55804	8.82e-11	1.72e-10
RNF144B	-1.55729	3.63e-64	4.8e-63
CTSS	-1.55617	2.12e-42	1.38e-41
CRIP1	-1.55504	4.77e-41	2.92e-40
RASGRP2	-1.55335	4.24e-48	3.28e-47
ECM2	-1.5531	1.7e-49	1.38e-48
SNX30	-1.55109	4.86e-71	8.01e-70
TFPI	-1.55077	1.08e-28	4.27e-28
NHLRC4	-1.54939	6.56e-45	4.58e-44
HLA-DQA1	-1.54816	1.33e-25	4.65e-25
LGI4	-1.54782	1.8e-84	4.28e-83
CFAP58	-1.54689	9.27e-38	5.15e-37
DNAH10	-1.54688	1.02e-37	5.68e-37
PRR29	-1.54664	1.6e-34	7.87e-34
PTPRN2	-1.54638	7.18e-32	3.19e-31
HLA-E	-1.54611	1.67e-81	3.67e-80
CDH13	-1.54495	3.62e-35	1.82e-34
CD37	-1.54382	1.22e-42	7.96e-42
DOK7	-1.54346	9.95e-31	4.23e-30
PLA2G5	-1.54265	7.27e-50	5.99e-49
CD74	-1.54252	2.51e-32	1.13e-31
ABCA6	-1.54152	2.93e-53	2.74e-52
PMP22	-1.54111	1.93e-57	2.09e-56
CLDN11	-1.53996	2.54e-26	9.1e-26
AZGP1	-1.53961	5.11e-09	9.2e-09
UNC13D	-1.53851	9.13e-39	5.19e-38
RRAS	-1.53751	6.24e-61	7.53e-60
TBX3	-1.53706	4.49e-59	5.13e-58
CFL2	-1.53496	8.62e-92	2.54e-90
GHR	-1.53431	2.77e-30	1.16e-29
CACNA1D	-1.53393	7.76e-26	2.74e-25
EGR2	-1.53388	2.03e-42	1.32e-41
PEG3	-1.53339	8.54e-36	4.37e-35
CDKN2B	-1.53323	1.59e-23	5.18e-23
EHD2	-1.53227	3.72e-46	2.7e-45
TRPC6	-1.53141	2.29e-36	1.2e-35
PIK3R5	-1.53068	1.17e-51	1.04e-50
SLA	-1.53032	1.31e-44	9.09e-44
SOX18	-1.5291	7e-53	6.47e-52
TMEM220	-1.52655	2.15e-70	3.48e-69
DNAJC5B	-1.52643	9.24e-30	3.79e-29
SMIM6	-1.52313	6.23e-13	1.34e-12
PTGIR	-1.52304	1.67e-66	2.39e-65
GRID1	-1.52303	8.96e-57	9.49e-56
MITF	-1.52117	5.09e-74	9.09e-73
TNS3	-1.51894	6.57e-57	7e-56
SAMHD1	-1.51888	3.73e-63	4.79e-62
CASKIN2	-1.51864	4.25e-101	1.65e-99
SIRPB2	-1.51822	4.46e-47	3.35e-46
CACNB4	-1.51814	1.77e-41	1.1e-40
LAIR1	-1.51666	5.4e-42	3.44e-41
DNAH6	-1.51565	8.14e-26	2.87e-25
BEX1	-1.5156	4.15e-08	7.14e-08
GNG7	-1.51343	2.43e-49	1.96e-48
TSPAN4	-1.51174	1.77e-56	1.85e-55
WDR17	-1.5095	1.72e-20	4.98e-20
BCL2A1	-1.50921	2.92e-32	1.31e-31
HOXA5	-1.50658	2.7e-62	3.36e-61
PRICKLE2	-1.50505	1.34e-71	2.24e-70
PRKG1	-1.50442	9.24e-58	1.01e-56
PIEZO2	-1.50375	5.42e-36	2.8e-35
LDB3	-1.50232	3.66e-58	4.04e-57
NKG7	-1.50111	1.66e-27	6.29e-27
GPR4	-1.49853	1.37e-79	2.82e-78
TXNIP	-1.49735	4.03e-41	2.48e-40
IRF8	-1.49726	5.8e-35	2.89e-34
ELF5	-1.49702	4.96e-13	1.07e-12
WNT2	-1.49619	3.87e-28	1.49e-27
MT-ND6	-1.49586	2.35e-32	1.06e-31
GPR65	-1.49581	9.96e-45	6.92e-44
ECT2L	-1.4958	1.44e-29	5.83e-29
CAB39L	-1.49336	5.48e-77	1.06e-75
PALD1	-1.49096	9.15e-58	9.97e-57
LCP1	-1.48642	1.58e-36	8.33e-36
KCNQ1	-1.48591	3.43e-31	1.49e-30
FAM49A	-1.48526	9.78e-63	1.24e-61
ZEB1	-1.484	1.68e-70	2.74e-69
ANPEP	-1.48362	1.1e-27	4.19e-27
ITGA10	-1.48224	2.18e-50	1.85e-49
PODXL	-1.48044	3.64e-58	4.03e-57
PREX1	-1.47727	3.34e-54	3.24e-53
PRTG	-1.47707	2.56e-30	1.07e-29
KCNAB1	-1.4748	5.02e-83	1.14e-81
BEX5	-1.47386	3.11e-25	1.08e-24
EFCAB12	-1.47322	1.94e-33	9.13e-33
RUNX1T1	-1.4728	5.29e-46	3.82e-45
UNC13B	-1.47247	1.27e-50	1.09e-49
CCL2	-1.47231	1.99e-27	7.49e-27
UBASH3B	-1.47229	4.16e-51	3.61e-50
RASSF8	-1.47171	9.59e-51	8.27e-50
B3GNT7	-1.47136	3.08e-25	1.07e-24
TGFB2	-1.47102	1.68e-28	6.56e-28
P2RY13	-1.46877	3.05e-32	1.37e-31
CD53	-1.46749	8.48e-35	4.21e-34
CLEC4D	-1.46703	7.96e-23	2.52e-22
CFAP61	-1.46629	5.99e-30	2.47e-29
SHH	-1.4651	1.57e-13	3.44e-13
ITGAM	-1.46471	3.38e-33	1.57e-32
NDST1	-1.46243	2.38e-92	7.13e-91
PTPRT	-1.46169	9.56e-11	1.86e-10
PPARGC1A	-1.46076	1.17e-19	3.27e-19
AK7	-1.46016	5.59e-35	2.79e-34
CFAP74	-1.4587	3.99e-21	1.18e-20
JUND	-1.45773	5.35e-71	8.79e-70
COL13A1	-1.45643	4.03e-51	3.51e-50
FSTL3	-1.45576	1e-33	4.78e-33
FEZ1	-1.45566	4.96e-53	4.61e-52
CASC1	-1.45565	3.87e-24	1.29e-23
ENPP4	-1.45562	2.58e-36	1.35e-35
ZDHHC15	-1.45519	3.16e-29	1.27e-28
ST6GALNAC6	-1.45417	1.67e-115	1.02e-113
ABCC6	-1.45411	3.81e-40	2.27e-39
KIAA0040	-1.45184	1.8e-70	2.93e-69
CADM3	-1.45044	1.16e-20	3.38e-20
FGF7	-1.45034	1.23e-29	5.03e-29
PKIG	-1.44977	1.39e-59	1.6e-58
NWD1	-1.44911	2.01e-13	4.39e-13
SPEF1	-1.4491	7.64e-22	2.33e-21
ZMYND15	-1.44802	1.61e-63	2.1e-62
EML1	-1.4474	1.87e-52	1.71e-51
SOBP	-1.44719	5.81e-42	3.7e-41
RERG	-1.447	5.48e-31	2.36e-30
KIF26A	-1.44588	7.35e-34	3.52e-33
EGFL7	-1.44583	2.47e-42	1.6e-41
CFAP57	-1.44557	1.02e-20	2.99e-20
SOX5	-1.44553	2.45e-37	1.33e-36
CNTN4	-1.4452	2.41e-31	1.05e-30
CXCL17	-1.44445	2.39e-12	4.99e-12
PTPRC	-1.44341	2.9e-29	1.17e-28
DAB2	-1.4423	4.86e-47	3.64e-46
LRRC4B	-1.44195	7.38e-35	3.67e-34
PLN	-1.44174	5.05e-19	1.38e-18
CXCL16	-1.44084	1.72e-64	2.28e-63
RAPGEF4	-1.43869	2.3e-88	6.14e-87
IL17D	-1.43786	1.86e-70	3.02e-69
MOCS1	-1.43752	5.76e-60	6.74e-59
PDGFB	-1.43604	1.2e-53	1.14e-52
TMEM74B	-1.43491	4.64e-42	2.97e-41
PNPLA6	-1.43478	6.21e-110	3.13e-108
DDR2	-1.43423	6.19e-41	3.78e-40
RCAN1	-1.43325	3.19e-65	4.36e-64
GPD1L	-1.43319	1.67e-57	1.81e-56
RCSD1	-1.43302	1.61e-42	1.05e-41
ENKUR	-1.4327	3.69e-25	1.27e-24
THEMIS2	-1.43256	9.42e-46	6.74e-45
P2RX1	-1.43181	4.54e-37	2.45e-36
CTNNAL1	-1.43129	1.24e-54	1.21e-53
SULT1A1	-1.43042	5.11e-51	4.43e-50
EYA4	-1.43037	6.78e-20	1.92e-19
HCK	-1.42888	2.64e-38	1.49e-37
JDP2	-1.42874	6.52e-78	1.29e-76
MAOA	-1.42814	2.51e-26	9.01e-26
TMEM163	-1.42796	7.41e-24	2.44e-23
DISP1	-1.42787	1.48e-64	1.97e-63
IFT57	-1.42763	3.95e-54	3.82e-53
GJC2	-1.42548	3.35e-56	3.46e-55
NEK5	-1.42547	3.59e-42	2.3e-41
CARD16	-1.42473	1.52e-66	2.18e-65
ITGA9	-1.42352	3.25e-36	1.69e-35
RCAN2	-1.42279	1.36e-33	6.45e-33
TSC22D3	-1.42258	8.7e-40	5.13e-39
PPP4R4	-1.42155	1.58e-21	4.75e-21
STOM	-1.42136	6.25e-65	8.45e-64
BTG2	-1.42008	4.69e-43	3.09e-42
DOCK2	-1.4181	2.94e-37	1.6e-36
FAM167B	-1.41749	2.2e-73	3.86e-72
CCL21	-1.41577	1.4e-16	3.47e-16
ABCC9	-1.41486	4.46e-41	2.74e-40
SLC5A1	-1.41389	2.98e-12	6.21e-12
EVA1A	-1.41356	4.51e-24	1.49e-23
TLR7	-1.41311	3.85e-31	1.67e-30
PDE4C	-1.41216	1.54e-29	6.26e-29
SESN1	-1.41123	4.12e-89	1.13e-87
CD1C	-1.40715	3.17e-22	9.79e-22
ALDH1A1	-1.40657	5.67e-15	1.32e-14
FMO3	-1.40655	2.88e-21	8.59e-21
SLC2A3	-1.40647	6.35e-30	2.62e-29
OASL	-1.40631	2.14e-26	7.7e-26
CSF2RB	-1.40586	2.93e-31	1.28e-30
HCST	-1.40478	2.77e-37	1.51e-36
FGF14	-1.40457	4.47e-33	2.07e-32
CCL18	-1.40334	6.72e-15	1.56e-14
GAS7	-1.40191	8.12e-39	4.63e-38
UBL3	-1.40169	3.38e-88	8.97e-87
ACACB	-1.40161	1.35e-74	2.46e-73
CASP5	-1.40102	1.73e-37	9.54e-37
KIF19	-1.3991	5.72e-23	1.82e-22
SLC18A2	-1.39888	4.61e-37	2.49e-36
PLCE1	-1.3976	1.02e-58	1.15e-57
SGCE	-1.39455	1.69e-34	8.27e-34
ENPP2	-1.39407	1.3e-34	6.4e-34
TYRP1	-1.39247	3.61e-23	1.16e-22
NR2F1	-1.3921	8.48e-39	4.83e-38
VNN2	-1.3919	1.86e-23	6.04e-23
TMEM130	-1.39109	2.15e-20	6.18e-20
RFTN1	-1.39086	4.65e-40	2.76e-39
EPB41L3	-1.39086	2.98e-36	1.55e-35
HSD11B1	-1.38992	3.02e-27	1.13e-26
SLC6A14	-1.38689	3.94e-12	8.15e-12
C3	-1.386	7.36e-20	2.08e-19
SORBS2	-1.38593	1.49e-24	5.03e-24
HLA-DMA	-1.3852	3.24e-31	1.41e-30
MAGI3	-1.38478	1.68e-59	1.94e-58
LRRC25	-1.38435	2.31e-41	1.43e-40
CRY2	-1.38252	1.69e-90	4.78e-89
CRTAM	-1.38218	7.81e-33	3.59e-32
NTM	-1.38206	7.14e-28	2.73e-27
MPEG1	-1.38108	2.04e-30	8.57e-30
SPON1	-1.37925	6.44e-24	2.12e-23
CD244	-1.3792	6.68e-40	3.95e-39
KIAA1211L	-1.37747	2.32e-30	9.72e-30
PIP	-1.3772	0.00145736	0.00194096
AQP5	-1.37685	1.77e-06	2.81e-06
CRIM1	-1.37617	1.2e-61	1.47e-60
SLC27A3	-1.37537	3.27e-79	6.67e-78
TTC16	-1.37484	6.44e-26	2.28e-25
ENHO	-1.37444	3.1e-14	7.03e-14
JAM3	-1.37381	6.07e-46	4.37e-45
HPCAL1	-1.37345	3.01e-81	6.55e-80
CCR1	-1.37227	1.33e-31	5.87e-31
C9orf152	-1.37164	2.32e-12	4.86e-12
PXMP4	-1.37069	4.49e-53	4.18e-52
TNFAIP8L2	-1.36895	2.95e-39	1.71e-38
MLC1	-1.36731	3.64e-25	1.25e-24
EIF4E3	-1.36639	2.38e-65	3.28e-64
TTC25	-1.36586	4.23e-32	1.89e-31
NR4A2	-1.36529	2.31e-26	8.3e-26
GALNT18	-1.36471	2.58e-48	2.01e-47
C1orf198	-1.36427	7.76e-101	3e-99
RTN4RL1	-1.36415	1.15e-21	3.49e-21
SIGLEC7	-1.36404	2.35e-36	1.23e-35
RNF180	-1.36373	6.56e-43	4.31e-42
TNFAIP8L3	-1.36359	3.71e-49	2.97e-48
C5	-1.36318	2.09e-25	7.27e-25
LPXN	-1.36268	3.26e-46	2.37e-45
HLA-DQA2	-1.36143	5.63e-10	1.06e-09
ARHGAP30	-1.36139	9.2e-51	7.95e-50
CALCOCO1	-1.3612	9.45e-88	2.49e-86
CD4	-1.36113	6.58e-35	3.27e-34
MRAS	-1.36072	1.88e-53	1.78e-52
ANXA8L1	-1.36018	3.28e-19	9.04e-19
MYO1F	-1.35993	6.8e-46	4.88e-45
SAMD5	-1.35977	1.11e-23	3.64e-23
KIF1C	-1.35958	7.09e-94	2.24e-92
GLOD5	-1.35932	5.38e-08	9.22e-08
RARRES2	-1.35791	2.67e-27	1e-26
CMKLR1	-1.35758	5.06e-31	2.18e-30
GIPC3	-1.35609	1.33e-62	1.68e-61
TTLL7	-1.35339	9.92e-37	5.29e-36
KAT2B	-1.3488	3.79e-75	6.98e-74
PLIN5	-1.34806	1.78e-26	6.45e-26
TUBA1A	-1.34781	1.3e-36	6.9e-36
PARD6B	-1.34735	1.46e-63	1.91e-62
ADCY9	-1.3471	6.94e-67	1.01e-65
GNGT2	-1.34704	1.42e-50	1.22e-49
SLC31A2	-1.34673	7.21e-66	1.02e-64
MYLK	-1.34664	3.75e-42	2.4e-41
FRAS1	-1.34612	1.12e-22	3.52e-22
TTLL10	-1.3457	3.53e-21	1.05e-20
CLEC10A	-1.34427	1.22e-23	3.99e-23
DOK6	-1.34316	1.97e-26	7.11e-26
WDR78	-1.34158	2.07e-34	1.01e-33
IRAK3	-1.34146	5.23e-33	2.42e-32
APLNR	-1.34136	9.38e-30	3.85e-29
LPCAT1	-1.34136	2.36e-26	8.48e-26
HYAL2	-1.34104	5.19e-106	2.31e-104
MDGA1	-1.34012	1.07e-26	3.9e-26
NDRG2	-1.33966	2.34e-39	1.36e-38
CCDC152	-1.33939	3.27e-42	2.11e-41
ZNF474	-1.33844	2.47e-24	8.27e-24
FGA	-1.33829	0.000497588	0.000686008
MAGI1	-1.33822	2.05e-65	2.83e-64
N4BP2L1	-1.33791	2.26e-58	2.52e-57
EGR3	-1.33763	1.13e-28	4.43e-28
BANK1	-1.33688	3.23e-34	1.57e-33
GREM2	-1.33477	2.36e-12	4.95e-12
ARHGEF10	-1.3346	8.87e-60	1.03e-58
ASAH1	-1.33447	1.07e-64	1.44e-63
DSCAML1	-1.33396	1.62e-15	3.86e-15
FAR2	-1.33317	1.48e-43	9.91e-43
ZCCHC24	-1.33315	2.23e-53	2.1e-52
CCDC13	-1.33284	1.99e-42	1.29e-41
CD68	-1.33161	4.16e-50	3.46e-49
SMIM10	-1.3313	3.98e-41	2.45e-40
RGS18	-1.33114	1.8e-34	8.83e-34
AIF1	-1.33012	4.09e-34	1.98e-33
CCDC17	-1.32953	2.46e-21	7.36e-21
EMP3	-1.32913	4.74e-43	3.13e-42
AXL	-1.32677	1.14e-37	6.33e-37
SMAD7	-1.326	2.37e-62	2.95e-61
PNMA2	-1.32497	3.98e-21	1.18e-20
PDE8B	-1.32493	1.23e-76	2.38e-75
LAMB2	-1.32462	6.13e-61	7.39e-60
EPB41L2	-1.32393	1.13e-52	1.04e-51
VMO1	-1.32356	2.11e-27	7.94e-27
CRYM	-1.32253	6.1e-11	1.2e-10
SPTLC3	-1.32153	2.09e-23	6.76e-23
GNAQ	-1.32019	8.12e-103	3.32e-101
GAPT	-1.31979	1.85e-27	6.99e-27
P2RX7	-1.31864	5.96e-41	3.63e-40
NCF1	-1.31785	2.09e-36	1.1e-35
DIXDC1	-1.31649	4.6e-75	8.48e-74
SASH3	-1.31635	4.48e-31	1.94e-30
CYTL1	-1.31631	3.77e-18	9.97e-18
TSPAN32	-1.31628	3.25e-39	1.88e-38
AR	-1.316	4.22e-23	1.35e-22
RILP	-1.31486	3.26e-69	5.07e-68
FCAR	-1.31421	2.49e-17	6.36e-17
IL6ST	-1.31372	8.55e-59	9.69e-58
LIMD1	-1.31352	7.29e-92	2.15e-90
PTAFR	-1.31282	5.24e-32	2.33e-31
CETP	-1.31251	8.83e-54	8.42e-53
LATS2	-1.3123	6.13e-81	1.33e-79
FAM124A	-1.31102	3.63e-50	3.03e-49
PARM1	-1.31096	6.27e-18	1.64e-17
GNA14	-1.3098	4.11e-23	1.31e-22
SLC16A4	-1.30967	4.44e-21	1.31e-20
FERMT3	-1.30946	1.94e-36	1.02e-35
ASGR1	-1.30902	2.25e-53	2.11e-52
CLEC4F	-1.30897	6.83e-12	1.4e-11
PEG10	-1.30618	8.53e-10	1.59e-09
REPS2	-1.3058	1.6e-58	1.78e-57
MRGPRF	-1.30518	7.17e-34	3.44e-33
TCEAL7	-1.30515	3.82e-36	1.99e-35
SOCS3	-1.30476	2.63e-34	1.28e-33
PHOSPHO1	-1.30446	3.16e-36	1.65e-35
VAMP2	-1.30435	8.79e-96	2.92e-94
WDR49	-1.30428	9.75e-15	2.25e-14
HOXA4	-1.30313	5.55e-26	1.97e-25
DRD1	-1.30191	4.42e-11	8.74e-11
FAM183A	-1.30149	1.11e-13	2.45e-13
C3orf36	-1.30139	2.79e-22	8.66e-22
LTBP2	-1.30038	1.24e-29	5.04e-29
PENK	-1.30011	1.28e-06	2.04e-06
PRDM5	-1.30001	1.14e-52	1.04e-51
TMSB15A	-1.29985	2.55e-14	5.81e-14
PALM3	-1.2995	2.39e-14	5.43e-14
RAB17	-1.29867	2.61e-19	7.23e-19
SLC24A3	-1.29848	9.66e-26	3.4e-25
C3AR1	-1.29748	1.63e-26	5.92e-26
C7orf57	-1.29735	9.83e-12	2e-11
UBXN10	-1.29723	1.76e-14	4.03e-14
HDC	-1.29689	3.3e-27	1.23e-26
SIGLEC9	-1.29663	4.95e-37	2.67e-36
AMOTL1	-1.29626	5.02e-48	3.87e-47
DUSP8	-1.29495	5.63e-41	3.44e-40
FCGR1A	-1.29462	4.56e-31	1.97e-30
HLA-DQB2	-1.29347	1.84e-13	4.02e-13
CPVL	-1.29279	1.79e-24	6.03e-24
CLU	-1.29237	5.26e-19	1.44e-18
CD40LG	-1.28883	2.73e-18	7.28e-18
CYSLTR1	-1.28863	1.52e-30	6.42e-30
CLCN4	-1.28761	3.92e-30	1.63e-29
PLEKHO2	-1.2869	1.08e-64	1.44e-63
LRRC31	-1.28659	4.49e-05	6.6e-05
PRICKLE1	-1.28556	7.78e-40	4.59e-39
ARHGAP24	-1.28516	4.16e-50	3.46e-49
EPB41L5	-1.28374	1.24e-69	1.96e-68
SPX	-1.28216	1.36e-10	2.62e-10
ZNF331	-1.28212	6.27e-48	4.82e-47
TTC28	-1.28162	2.77e-54	2.7e-53
ITGA1	-1.28009	1.72e-47	1.31e-46
ALS2CR12	-1.27941	3.18e-26	1.13e-25
FCGR2A	-1.27896	2.64e-31	1.15e-30
CRIP2	-1.27862	5.55e-24	1.84e-23
ARAP3	-1.27682	1.32e-62	1.67e-61
LAT2	-1.27642	8.19e-44	5.53e-43
BMPR2	-1.27616	7.97e-89	2.17e-87
NLRP3	-1.27565	5.89e-33	2.71e-32
AKAP13	-1.27432	1.9e-62	2.38e-61
SLC25A25	-1.27418	2.23e-53	2.1e-52
WDFY4	-1.27417	1.21e-25	4.24e-25
LAMA4	-1.27328	2.29e-38	1.29e-37
SLC6A12	-1.27249	5.73e-37	3.08e-36
DCHS1	-1.27224	7.06e-35	3.51e-34
RORB	-1.27174	1.85e-18	4.94e-18
ACSL4	-1.27159	2.33e-48	1.82e-47
RASL11A	-1.27141	1.38e-21	4.15e-21
FCRL6	-1.27048	4.41e-27	1.64e-26
SYPL2	-1.26977	2.58e-34	1.26e-33
SLC40A1	-1.26947	6.69e-24	2.2e-23
PYGM	-1.26942	5.09e-48	3.93e-47
RNASE4	-1.26875	5.76e-45	4.04e-44
AREG	-1.26862	6.58e-11	1.29e-10
RILPL2	-1.26607	1.35e-97	4.7e-96
SHANK3	-1.2649	6.59e-63	8.42e-62
SLC16A5	-1.26489	2.59e-31	1.13e-30
IL6R	-1.26481	6.48e-39	3.71e-38
RFX2	-1.26442	3.23e-59	3.71e-58
RHOB	-1.26395	5.86e-36	3.02e-35
ITPRIP	-1.26298	3.25e-54	3.16e-53
SLC13A2	-1.26226	1.24e-05	1.89e-05
DYSF	-1.26189	1.34e-37	7.41e-37
BIN2	-1.26173	1.39e-33	6.57e-33
ZNF106	-1.26126	1.55e-88	4.18e-87
FILIP1L	-1.26114	3.14e-33	1.47e-32
C19orf38	-1.26071	8.14e-41	4.95e-40
NATD1	-1.26043	8.08e-60	9.43e-59
OMD	-1.25853	7.64e-12	1.56e-11
FCGR1B	-1.25806	5.54e-38	3.09e-37
ZNF365	-1.25789	1.09e-36	5.82e-36
RIC3	-1.25779	6.11e-20	1.73e-19
FREM1	-1.25601	7.3e-23	2.31e-22
EMILIN2	-1.25519	8.43e-48	6.46e-47
TLR3	-1.25465	9.73e-33	4.45e-32
LAMA2	-1.2546	2.73e-29	1.1e-28
SNRK	-1.25388	1.82e-120	1.25e-118
DLL4	-1.25223	9.53e-47	7.05e-46
CEACAM4	-1.25206	2.6e-23	8.39e-23
MEGF11	-1.2505	2.27e-19	6.29e-19
SORT1	-1.25001	2.63e-51	2.3e-50
CTSO	-1.24992	3.5e-51	3.05e-50
DNAH7	-1.24801	2.5e-25	8.67e-25
IL18R1	-1.24402	1.03e-39	6.06e-39
GZMH	-1.24305	6.73e-19	1.83e-18
EMP1	-1.2429	7.45e-31	3.19e-30
IGSF6	-1.24286	1.71e-26	6.19e-26
AXIN2	-1.24225	5.61e-31	2.41e-30
HLA-DMB	-1.24218	1.45e-22	4.55e-22
PLEKHB1	-1.24189	9.66e-19	2.62e-18
PDZRN3	-1.24155	1.73e-31	7.61e-31
FABP3	-1.24134	8e-21	2.34e-20
GPRIN3	-1.23998	3.07e-34	1.49e-33
CDKN1C	-1.23963	1.78e-33	8.38e-33
CCDC89	-1.23475	1.44e-16	3.57e-16
SIRPA	-1.23314	2.67e-36	1.39e-35
TFEC	-1.23297	1.47e-27	5.58e-27
ANKRD44	-1.23286	5.19e-46	3.75e-45
AMIGO1	-1.23261	1.46e-43	9.79e-43
NHSL2	-1.23214	2.88e-34	1.4e-33
DLEC1	-1.23067	1.73e-14	3.97e-14
PTGS2	-1.23053	1.29e-10	2.49e-10
NR5A2	-1.23042	3.25e-45	2.29e-44
FGL2	-1.22996	8.89e-22	2.7e-21
SIK1	-1.22875	1.23e-06	1.97e-06
MAP3K8	-1.22809	4.53e-46	3.28e-45
KLHL4	-1.22701	3.31e-16	8.1e-16
SERINC1	-1.2252	4.31e-109	2.07e-107
SDC2	-1.22404	5.32e-26	1.89e-25
NDN	-1.22352	1.02e-25	3.57e-25
PPP1R32	-1.22345	3.35e-33	1.56e-32
QKI	-1.22344	1.82e-85	4.44e-84
HSD17B11	-1.22157	1.04e-43	6.99e-43
KLK10	-1.22072	1.86e-07	3.11e-07
FRMD4A	-1.22037	1.77e-52	1.62e-51
TOM1L2	-1.21965	8.7e-66	1.22e-64
ARMCX1	-1.2182	5.28e-36	2.73e-35
ABCG1	-1.21799	8.25e-42	5.21e-41
VASH1	-1.2174	2.02e-49	1.63e-48
SLFN11	-1.21616	1.14e-30	4.84e-30
IL16	-1.21611	4.24e-35	2.13e-34
CX3CL1	-1.21529	1.02e-17	2.66e-17
IL34	-1.21518	1.29e-29	5.26e-29
LGALSL	-1.21421	4.94e-44	3.36e-43
C12orf49	-1.21398	6.48e-81	1.4e-79
RAB37	-1.21396	1.77e-30	7.45e-30
ICAM5	-1.21368	6.18e-20	1.75e-19
HEYL	-1.21282	1.37e-39	8.05e-39
GAB3	-1.21224	1.79e-44	1.23e-43
SH2B3	-1.21119	1.1e-50	9.43e-50
CCDC181	-1.21079	5.85e-28	2.24e-27
NDRG4	-1.21059	4.13e-19	1.14e-18
KCNRG	-1.20906	3.85e-28	1.48e-27
CCND2	-1.20831	5.17e-20	1.47e-19
EDNRA	-1.20719	8.39e-28	3.2e-27
ID2	-1.20636	8.71e-38	4.84e-37
ADAM33	-1.20508	9.81e-27	3.59e-26
KLF13	-1.20499	1.48e-51	1.31e-50
TMEM243	-1.20494	1.28e-56	1.35e-55
ORM1	-1.2049	9.31e-05	0.000134269
GJB1	-1.20311	0.000201324	0.000284185
HRC	-1.20181	1.03e-25	3.61e-25
SH3BGRL	-1.20102	9.9e-50	8.13e-49
C2orf50	-1.20092	5.55e-13	1.19e-12
APBB1IP	-1.19983	1.53e-28	6.01e-28
SGCD	-1.19977	3.06e-26	1.09e-25
FGD3	-1.19908	6.92e-51	5.98e-50
EXOC3L1	-1.19884	5.16e-82	1.15e-80
MAN1A1	-1.19874	1.45e-31	6.4e-31
SHROOM3	-1.19831	1.13e-32	5.14e-32
NRROS	-1.19822	5.38e-40	3.19e-39
CDH23	-1.19676	5.73e-31	2.46e-30
FBLN1	-1.19641	8.48e-28	3.23e-27
TM4SF18	-1.1961	5.33e-30	2.21e-29
GIMAP2	-1.19419	1.64e-29	6.63e-29
GNG2	-1.194	2.7e-38	1.51e-37
CFAP45	-1.19372	9.44e-21	2.76e-20
CD300LB	-1.19295	2.01e-27	7.56e-27
PLA2G16	-1.19201	9.97e-18	2.59e-17
VNN3	-1.19166	9.25e-11	1.8e-10
NPC2	-1.19148	3.39e-31	1.48e-30
FOXJ1	-1.19111	9.98e-07	1.61e-06
NFE2	-1.19056	1.12e-15	2.69e-15
ANK2	-1.18894	6.25e-27	2.31e-26
TSPAN13	-1.18701	6.29e-40	3.72e-39
OIT3	-1.18687	1.54e-11	3.1e-11
TMEM255B	-1.18669	3.02e-56	3.14e-55
SERTAD1	-1.1863	3.08e-41	1.9e-40
GPR162	-1.1857	1.44e-35	7.3e-35
LRRN4CL	-1.18528	2.78e-31	1.21e-30
PPP1R1B	-1.18487	3.35e-08	5.8e-08
GAB1	-1.18398	3.19e-63	4.11e-62
TBX21	-1.1839	8.15e-24	2.67e-23
IQGAP2	-1.18266	3.7e-27	1.38e-26
FBXL7	-1.18227	1.89e-24	6.37e-24
ATP11A	-1.1819	1.42e-26	5.16e-26
RGS16	-1.18121	2.31e-27	8.68e-27
FGD2	-1.18098	2.98e-32	1.34e-31
HLX	-1.18037	8.15e-56	8.34e-55
PDCD1LG2	-1.17969	1.07e-25	3.76e-25
ANG	-1.17875	3.88e-30	1.62e-29
PTPRG	-1.17842	1.63e-45	1.16e-44
LTA4H	-1.17751	4.44e-68	6.72e-67
PHACTR3	-1.17572	4.52e-11	8.95e-11
PRKCZ	-1.17531	1.99e-52	1.81e-51
HMCN1	-1.17513	4.88e-23	1.56e-22
FAM174B	-1.17473	2.69e-29	1.08e-28
ITGB2	-1.17421	2.56e-21	7.68e-21
FNIP2	-1.17414	1.82e-41	1.14e-40
WSCD1	-1.17373	2.43e-20	6.98e-20
TSPAN2	-1.1736	1.97e-24	6.63e-24
PKD2L1	-1.17351	2.13e-18	5.7e-18
SORCS2	-1.17332	1.21e-14	2.79e-14
DPYD	-1.17283	4.47e-25	1.54e-24
SLC47A1	-1.17177	7.66e-18	2e-17
PXDC1	-1.17026	3.83e-44	2.61e-43
PLEK	-1.16929	9.51e-22	2.89e-21
LIPA	-1.1691	8.96e-37	4.78e-36
OSR1	-1.16875	1.74e-27	6.57e-27
MT1E	-1.168	2.49e-13	5.43e-13
KCNJ16	-1.16786	4.25e-07	6.97e-07
SLC16A6	-1.16737	2.6e-38	1.46e-37
ITPR1	-1.16729	2.24e-44	1.54e-43
PARVG	-1.16728	1.95e-33	9.2e-33
ITGAX	-1.16586	1.21e-27	4.61e-27
PVALB	-1.16486	2.13e-08	3.72e-08
DNM3	-1.1646	2.13e-36	1.12e-35
M1AP	-1.16402	2.83e-14	6.42e-14
DHCR24	-1.1628	1.74e-42	1.13e-41
TOX	-1.16275	6.08e-22	1.86e-21
ELMO1	-1.16136	1.98e-39	1.16e-38
FGD4	-1.16045	1.32e-52	1.21e-51
CH25H	-1.16032	9.79e-14	2.17e-13
EPDR1	-1.15811	5.31e-19	1.45e-18
IL20RA	-1.15799	1.91e-25	6.64e-25
ZNF677	-1.15797	3.01e-19	8.33e-19
CYSTM1	-1.15782	1.01e-52	9.28e-52
FHDC1	-1.15742	4.33e-35	2.17e-34
PALM	-1.15733	1.83e-23	5.95e-23
MACF1	-1.15615	1.78e-46	1.31e-45
MEF2C	-1.15539	5.97e-34	2.87e-33
IFIT3	-1.15507	5.25e-22	1.61e-21
KCNAB2	-1.1547	6.06e-48	4.66e-47
CCDC102B	-1.15404	2.99e-50	2.51e-49
TREM2	-1.15115	8.15e-18	2.12e-17
PLCXD2	-1.15066	2.1e-18	5.61e-18
CCDC81	-1.15016	2.56e-43	1.7e-42
C2CD4B	-1.14963	3.39e-14	7.66e-14
PTGER2	-1.14922	3.97e-20	1.13e-19
CYGB	-1.14896	6.42e-47	4.8e-46
PDLIM3	-1.14896	2.71e-25	9.4e-25
SIDT2	-1.14892	1.92e-80	4.08e-79
RGS2	-1.14882	8.87e-25	3.02e-24
WNT9A	-1.14787	9.34e-23	2.94e-22
NEK10	-1.1476	7.15e-21	2.1e-20
PLIN2	-1.14479	5.55e-23	1.76e-22
NFASC	-1.1444	1.3e-29	5.31e-29
DNAAF3	-1.14429	4.93e-12	1.02e-11
B3GNT8	-1.14395	1.91e-20	5.51e-20
FABP5	-1.14163	1.42e-14	3.25e-14
GLT1D1	-1.14124	3.58e-18	9.47e-18
FCGRT	-1.14108	9.82e-46	7.02e-45
TMEM255A	-1.14084	1.06e-18	2.86e-18
ZBTB47	-1.14001	2.24e-67	3.3e-66
SHANK2	-1.13963	8.54e-17	2.13e-16
TRIM22	-1.13871	1.82e-28	7.09e-28
NFKBIA	-1.13812	9.69e-39	5.5e-38
GCNT4	-1.13774	1.73e-32	7.86e-32
IQUB	-1.13651	2.26e-19	6.28e-19
PRKCB	-1.13628	1.94e-26	6.99e-26
BHLHE41	-1.13613	2.99e-21	8.92e-21
RBPMS	-1.13583	5.34e-35	2.67e-34
ARHGEF37	-1.13531	1.68e-32	7.64e-32
SPAG8	-1.13486	5.79e-26	2.05e-25
TBXAS1	-1.1342	1.09e-32	4.97e-32
MATK	-1.13404	3.56e-31	1.55e-30
RAPGEF3	-1.134	2.54e-35	1.28e-34
PLXDC2	-1.13362	6.99e-31	2.99e-30
IFIT2	-1.13343	6.23e-25	2.13e-24
KLRB1	-1.13307	9.77e-21	2.85e-20
TTLL9	-1.13248	4.25e-20	1.21e-19
TMEM108	-1.13215	1.72e-17	4.42e-17
RAPGEF2	-1.13148	6.07e-65	8.22e-64
SULT1B1	-1.131	1.63e-15	3.87e-15
CDKL1	-1.13064	1.4e-53	1.33e-52
THBS1	-1.13058	2.56e-18	6.83e-18
PRKD1	-1.12967	3.5e-31	1.52e-30
RAB8B	-1.12966	1.59e-56	1.67e-55
SLAIN1	-1.12917	1.01e-19	2.83e-19
MT-ND5	-1.12884	4.94e-26	1.76e-25
MAP3K3	-1.12823	2.93e-84	6.91e-83
SYP	-1.12794	1.18e-28	4.66e-28
AQP7	-1.12744	4.57e-08	7.86e-08
WAS	-1.12712	6.93e-30	2.85e-29
SAMD4A	-1.12555	4.19e-29	1.67e-28
NCALD	-1.12482	1.58e-27	5.97e-27
GCHFR	-1.12193	5.83e-36	3.01e-35
PRRG1	-1.12173	6.7e-34	3.22e-33
ACAA2	-1.12159	8.97e-33	4.11e-32
SCD5	-1.12095	1.47e-23	4.8e-23
TLCD2	-1.12017	1.22e-44	8.44e-44
FGFR2	-1.11842	2.63e-17	6.71e-17
PRDM6	-1.11798	2.36e-31	1.03e-30
MPDZ	-1.11781	8.69e-40	5.12e-39
VGLL1	-1.11666	1.27e-06	2.04e-06
LGALS2	-1.11597	1.76e-19	4.91e-19
SLC8A1	-1.11448	1.21e-36	6.45e-36
KLRD1	-1.11443	7.29e-28	2.78e-27
GMPR	-1.11359	1.08e-24	3.66e-24
FOXF2	-1.11182	1.12e-25	3.94e-25
DMD	-1.11152	9.9e-23	3.12e-22
CAPS	-1.11081	3.9e-15	9.14e-15
ETV5	-1.11068	4.01e-25	1.38e-24
SYBU	-1.11028	8.89e-14	1.97e-13
IGIP	-1.10941	3.62e-54	3.51e-53
RNF125	-1.10906	1.89e-42	1.23e-41
PTPRD	-1.10698	2.08e-15	4.92e-15
STX12	-1.10468	7.74e-110	3.87e-108
WWC1	-1.10404	1.7e-48	1.34e-47
TIMP2	-1.10358	8.33e-26	2.94e-25
PDZD4	-1.10349	7.43e-19	2.02e-18
ERP27	-1.10334	8.39e-14	1.87e-13
HAVCR2	-1.10321	9.02e-24	2.96e-23
RGL1	-1.10297	1.78e-37	9.76e-37
RYR2	-1.10297	3.36e-19	9.26e-19
ARRDC4	-1.1019	1.32e-34	6.51e-34
THRB	-1.10166	6.4e-27	2.36e-26
HSD17B4	-1.10162	1.19e-85	2.93e-84
TLR2	-1.10091	4.26e-27	1.59e-26
EVI2A	-1.10017	1.9e-20	5.47e-20
MID1IP1	-1.09957	1.34e-50	1.15e-49
PIK3CG	-1.09903	9.49e-20	2.67e-19
ANXA6	-1.09655	5.82e-33	2.68e-32
MAP2	-1.09642	2.36e-12	4.94e-12
CCND3	-1.09584	1.32e-41	8.27e-41
LYL1	-1.09467	3.54e-42	2.27e-41
SLC7A2	-1.09461	6.53e-10	1.22e-09
MAFF	-1.09438	4.13e-43	2.73e-42
PDPN	-1.09336	1.95e-16	4.82e-16
DOCK9	-1.09193	9.74e-44	6.57e-43
ACSL1	-1.09181	4.96e-41	3.04e-40
CYP2U1	-1.09144	1.01e-48	7.94e-48
RASSF3	-1.09105	1.43e-57	1.55e-56
TNFRSF19	-1.0901	8.49e-18	2.21e-17
CSRP1	-1.08959	8.34e-70	1.33e-68
CBFA2T3	-1.08951	7.54e-28	2.88e-27
AGTPBP1	-1.08942	1.42e-76	2.74e-75
LBH	-1.08932	1.22e-34	6.03e-34
IL11RA	-1.08845	5.17e-37	2.78e-36
GSAP	-1.08834	8.47e-38	4.71e-37
B3GALNT1	-1.08833	6.72e-25	2.3e-24
BTN3A3	-1.08823	1.53e-35	7.75e-35
PLBD1	-1.08811	6.99e-21	2.05e-20
KIT	-1.08749	5.6e-10	1.05e-09
NHSL1	-1.08718	1.2e-44	8.28e-44
TBXA2R	-1.08672	8.32e-48	6.38e-47
APBB2	-1.08517	5.45e-53	5.06e-52
B2M	-1.08458	4.34e-31	1.88e-30
JUN	-1.08377	1.05e-30	4.45e-30
IL1R1	-1.0833	4.39e-31	1.9e-30
IL1B	-1.08302	1.01e-16	2.52e-16
DKK3	-1.08161	1.08e-24	3.66e-24
OSBPL6	-1.08013	3.85e-26	1.37e-25
THSD7A	-1.07957	9.24e-17	2.3e-16
ADAMTSL2	-1.07943	6.36e-25	2.18e-24
CCDC151	-1.07934	9.14e-19	2.48e-18
ATP8A2	-1.07843	1.89e-16	4.66e-16
THSD4	-1.07835	2.84e-29	1.14e-28
NCF4	-1.07822	6.61e-25	2.26e-24
FAM47E	-1.07764	2.16e-30	9.07e-30
ZNF704	-1.07617	1.69e-21	5.1e-21
MBIP	-1.07596	2.22e-32	1e-31
IFITM2	-1.07588	3.46e-27	1.29e-26
DUSP6	-1.07568	5.5e-19	1.5e-18
TPK1	-1.07546	9.24e-55	9.11e-54
GPRASP1	-1.07541	9.2e-34	4.4e-33
TAPT1	-1.07516	1.32e-67	1.97e-66
CR1	-1.07484	3.69e-18	9.77e-18
ID3	-1.07455	9.29e-29	3.67e-28
ZBTB4	-1.07361	1.9e-72	3.26e-71
HVCN1	-1.07302	3.28e-38	1.84e-37
LILRB2	-1.07287	8.02e-25	2.73e-24
MSRA	-1.0725	8.52e-47	6.33e-46
WWC3	-1.07233	1.05e-47	8.04e-47
PLAGL1	-1.07232	4.79e-31	2.07e-30
TMEM170B	-1.07093	7.2e-36	3.7e-35
TMEM52B	-1.07086	1.33e-16	3.32e-16
ABHD6	-1.07063	1.21e-56	1.28e-55
VAMP5	-1.07046	9.47e-21	2.76e-20
GALC	-1.06883	1.57e-40	9.43e-40
ARRB2	-1.06874	4.35e-67	6.37e-66
BEND7	-1.06866	1.03e-18	2.77e-18
NFKBIZ	-1.06864	2.63e-20	7.55e-20
NKD2	-1.06812	3.48e-20	9.95e-20
CTDSPL	-1.06765	3.33e-61	4.04e-60
SORBS3	-1.06757	8.29e-56	8.48e-55
MAPRE2	-1.06704	4.94e-49	3.93e-48
CISH	-1.06616	4.02e-29	1.61e-28
COLGALT2	-1.06601	1.91e-11	3.83e-11
MYO1C	-1.06597	2.05e-68	3.13e-67
AKT3	-1.06583	4.16e-25	1.43e-24
ZNF835	-1.06582	4.29e-17	1.09e-16
EDIL3	-1.06546	2.42e-16	5.96e-16
IL10RA	-1.06522	2.97e-22	9.2e-22
SH3D19	-1.0652	1.96e-61	2.39e-60
NCAM2	-1.06361	9.72e-17	2.42e-16
IKZF1	-1.06314	5.36e-22	1.64e-21
NEDD4L	-1.06082	3.48e-40	2.07e-39
CDKL5	-1.06069	1.78e-52	1.63e-51
RIMKLA	-1.06056	9.56e-13	2.04e-12
TMIE	-1.06052	5.99e-24	1.98e-23
EBF1	-1.06046	7.29e-36	3.74e-35
ARHGEF3	-1.06028	5.27e-70	8.4e-69
DDAH1	-1.05986	6.42e-24	2.12e-23
SLC12A4	-1.05964	1.09e-54	1.07e-53
KCNS1	-1.0589	1.27e-08	2.25e-08
STK33	-1.05864	2.5e-17	6.4e-17
PLCL2	-1.0558	4.29e-31	1.86e-30
ARHGAP25	-1.05514	1.41e-42	9.19e-42
PTPN13	-1.05455	1.23e-18	3.32e-18
RIN3	-1.05454	1.26e-38	7.13e-38
HCAR2	-1.05432	6.4e-16	1.55e-15
CCDC65	-1.05416	1e-33	4.79e-33
TNFRSF10D	-1.05305	1.33e-17	3.44e-17
CYP2A6	-1.05302	1.91e-07	3.2e-07
OCLN	-1.05222	1.05e-22	3.29e-22
ARHGAP20	-1.05206	3.79e-19	1.04e-18
STX2	-1.0513	1.81e-46	1.33e-45
CLEC4A	-1.05101	6.37e-23	2.02e-22
MUC1	-1.05099	5.45e-11	1.07e-10
DIRAS3	-1.05087	2.58e-13	5.61e-13
PAG1	-1.05016	1.58e-27	5.97e-27
AMOTL2	-1.04996	2.89e-34	1.4e-33
PDE4B	-1.04951	6.34e-22	1.94e-21
CORIN	-1.04836	2.81e-21	8.41e-21
RSPH9	-1.04817	1.21e-32	5.51e-32
LRP1	-1.04781	1.78e-28	6.96e-28
PRSS12	-1.04771	1.88e-11	3.78e-11
FRMD4B	-1.04756	5.76e-59	6.56e-58
TMEM119	-1.04656	2.08e-16	5.12e-16
RELN	-1.04586	3.76e-14	8.48e-14
SERP2	-1.04579	1.21e-23	3.94e-23
SLC22A4	-1.04527	2.77e-30	1.16e-29
LILRB5	-1.04465	4.91e-20	1.4e-19
CYP4V2	-1.04431	1.51e-34	7.39e-34
ZNF608	-1.04312	6.53e-21	1.92e-20
IQSEC1	-1.04262	2.33e-57	2.51e-56
C10orf95	-1.04195	1.04e-24	3.53e-24
CYP39A1	-1.04181	2.63e-15	6.22e-15
RORC	-1.0404	4.38e-09	7.91e-09
MYO1B	-1.04039	1.95e-44	1.34e-43
ACOX2	-1.04024	1.28e-19	3.59e-19
TBC1D10C	-1.03966	1.6e-22	5.01e-22
CD22	-1.03956	1.8e-14	4.12e-14
TAGAP	-1.03953	6.46e-21	1.9e-20
CIITA	-1.03903	1.9e-17	4.88e-17
PCYOX1	-1.03903	9.54e-63	1.21e-61
GLRX	-1.03839	1.9e-26	6.86e-26
OLFML3	-1.03829	6.66e-18	1.74e-17
ZFP2	-1.03763	3.32e-34	1.61e-33
PRUNE2	-1.03759	6.37e-18	1.67e-17
SLC35A1	-1.03722	2.32e-54	2.27e-53
TACR1	-1.03597	7.12e-13	1.52e-12
ECHDC3	-1.03554	9.25e-12	1.89e-11
FZD5	-1.03508	1.75e-32	7.94e-32
CD86	-1.03477	8.73e-26	3.08e-25
KCNN3	-1.03471	6.45e-25	2.2e-24
INPP5K	-1.03425	2.24e-101	8.74e-100
DACT3	-1.03308	1.02e-29	4.17e-29
RARRES3	-1.03271	6.79e-14	1.52e-13
TNFRSF1B	-1.03262	5.54e-26	1.97e-25
RNF122	-1.03258	8.35e-50	6.87e-49
ACSM1	-1.03198	2.41e-17	6.16e-17
MOB3B	-1.03141	2.86e-30	1.19e-29
PDE4D	-1.03139	2.89e-27	1.08e-26
ABI3	-1.03088	5.58e-29	2.22e-28
SYDE2	-1.03036	9.74e-27	3.57e-26
CAPN3	-1.02991	6.43e-24	2.12e-23
FOLR2	-1.02961	6.02e-14	1.35e-13
BEX4	-1.02894	1.64e-20	4.76e-20
MPP1	-1.02829	5.07e-31	2.19e-30
GRAP	-1.02762	1.09e-33	5.17e-33
KBTBD11	-1.02703	2.26e-20	6.51e-20
NAP1L5	-1.02546	5.73e-26	2.03e-25
IYD	-1.02525	2.36e-06	3.72e-06
SLC44A2	-1.02423	1.42e-60	1.69e-59
SIK2	-1.02385	6.5e-64	8.54e-63
APH1B	-1.02318	7.42e-56	7.61e-55
CPQ	-1.02276	8.4e-29	3.32e-28
RAPGEF5	-1.02214	7.26e-40	4.28e-39
TLE2	-1.0221	3.52e-19	9.69e-19
SDCBP	-1.02178	1.41e-64	1.88e-63
MSMO1	-1.02161	1.9e-40	1.14e-39
SYT11	-1.02111	1.99e-26	7.18e-26
PODN	-1.02073	9.16e-16	2.2e-15
SDC4	-1.02066	2.05e-27	7.71e-27
ZNF597	-1.02063	2.76e-22	8.56e-22
FHAD1	-1.0195	4.27e-19	1.17e-18
ZC4H2	-1.01892	3.71e-25	1.28e-24
ITIH2	-1.01831	1.21e-09	2.25e-09
CSF1	-1.01829	1.16e-24	3.92e-24
EFNB2	-1.01781	2.93e-23	9.42e-23
MTMR10	-1.01762	4.08e-67	5.99e-66
TSC22D1	-1.0176	3.56e-41	2.19e-40
PLXNA2	-1.01542	2.61e-22	8.09e-22
SPATA6	-1.01526	1.7e-28	6.63e-28
GZMM	-1.01502	3.01e-14	6.83e-14
CARD6	-1.01423	6.68e-29	2.65e-28
PLA2G4C	-1.01417	1.17e-32	5.34e-32
EHD1	-1.01227	7.34e-43	4.82e-42
NME9	-1.01224	1.27e-17	3.3e-17
FGF9	-1.01194	7.99e-08	1.36e-07
USP2	-1.01168	2.64e-26	9.47e-26
SPATA13	-1.01115	2.37e-39	1.38e-38
KLHL6	-1.01042	8.24e-21	2.41e-20
LRRFIP1	-1.01041	6.06e-65	8.2e-64
IL12RB1	-1.0091	2.31e-22	7.19e-22
TIPARP	-1.00856	6.64e-25	2.27e-24
FKBP1B	-1.00808	3.74e-24	1.25e-23
STAT5A	-1.00729	1.38e-36	7.28e-36
NEK7	-1.00714	2.15e-56	2.25e-55
PIK3IP1	-1.00662	3.7e-32	1.66e-31
F13A1	-1.00636	1.97e-11	3.95e-11
2023-03-10	-1.00613	1.34e-15	3.2e-15
GNMT	-1.00554	4.68e-27	1.74e-26
PPP1R3C	-1.00541	5.92e-14	1.33e-13
ZNF521	-1.00519	1.65e-20	4.78e-20
GPSM3	-1.00492	7.05e-25	2.4e-24
PCSK5	-1.0049	2.06e-22	6.42e-22
MYO1G	-1.00426	3.95e-17	1e-16
ACOT1	-1.00425	1.27e-31	5.62e-31
CST7	-1.00381	6.15e-17	1.55e-16
ARAP2	-1.0036	6.68e-41	4.06e-40
IL1A	-1.00358	3.51e-08	6.08e-08
APOL4	-1.00349	3.31e-18	8.78e-18
MICU3	-1.003	7.06e-31	3.02e-30
SPRYD7	-1.00249	1.03e-69	1.64e-68
RBM24	-1.00153	1.4e-12	2.96e-12
ANKS1A	-1.00148	1.99e-63	2.57e-62
RSPO3	-1.00114	2.66e-11	5.31e-11
LILRB1	-1.00049	6.94e-22	2.12e-21
YWHAZ	1.0013	1.41e-65	1.96e-64
PSMD2	1.0028	2.09e-47	1.59e-46
FAXC	1.0029	3.29e-19	9.07e-19
BNIP3	1.00293	2.86e-27	1.07e-26
CERS6	1.00393	5.76e-41	3.51e-40
RAE1	1.00405	2.99e-76	5.73e-75
SGPL1	1.00408	2.59e-74	4.71e-73
HIST2H2AC	1.00448	1.38e-22	4.32e-22
DCTPP1	1.0045	3.07e-41	1.9e-40
GMDS	1.00458	1.79e-42	1.17e-41
RNF43	1.00513	6.19e-31	2.66e-30
HDHD3	1.00586	4.48e-49	3.57e-48
WDR12	1.00648	1.17e-77	2.29e-76
HOXC4	1.00653	7.5e-18	1.96e-17
LPAR2	1.00692	8.37e-61	1.01e-59
MSH2	1.00699	3.18e-53	2.97e-52
MCM5	1.00699	1.35e-49	1.1e-48
PCDH7	1.0071	2.75e-12	5.74e-12
PFDN2	1.00725	6.2e-48	4.77e-47
CBR1	1.00805	8.91e-12	1.82e-11
C10orf55	1.00867	3.09e-21	9.22e-21
ABCC2	1.0089	2.39e-07	3.97e-07
FAM220A	1.009	7.55e-69	1.16e-67
FAM84A	1.00904	1.11e-13	2.45e-13
CMSS1	1.00918	3.06e-48	2.38e-47
GTF2IRD1	1.00942	2.28e-57	2.46e-56
SPINK2	1.01112	7.34e-07	1.19e-06
PNMA3	1.01168	1.42e-10	2.75e-10
MRTO4	1.012	6.72e-66	9.48e-65
SLC26A6	1.01208	6.7e-46	4.82e-45
AP3B2	1.0126	5.1e-13	1.1e-12
PACSIN1	1.01389	1.63e-16	4.03e-16
ABCA4	1.01393	1.73e-06	2.75e-06
KCNMB3	1.01502	2.06e-33	9.71e-33
CNGB1	1.01532	1.8e-09	3.32e-09
RRM1	1.0154	2.63e-53	2.46e-52
KIAA1522	1.01552	7.21e-46	5.17e-45
MRPL47	1.01664	1.64e-47	1.24e-46
TOMM40	1.01694	1.95e-52	1.77e-51
IGF2BP2	1.01722	7.48e-12	1.53e-11
RMI1	1.01727	9.21e-53	8.5e-52
ELOVL2	1.01808	2.15e-14	4.9e-14
PPM1J	1.01809	7.94e-34	3.8e-33
MANF	1.01831	1.52e-53	1.44e-52
NUP62CL	1.01836	6.22e-29	2.47e-28
SLC52A1	1.01942	7.62e-16	1.84e-15
DDIAS	1.02018	4.38e-32	1.96e-31
EPHA1	1.02054	2.44e-28	9.48e-28
GLRX3	1.02093	8.06e-56	8.26e-55
DBF4B	1.02098	1.03e-50	8.88e-50
NDE1	1.02145	7.28e-56	7.47e-55
TMEM106C	1.02151	1.76e-37	9.66e-37
DYNC1I1	1.0224	1.51e-15	3.6e-15
CNOT11	1.02247	1.86e-96	6.32e-95
PARP1	1.02258	2.15e-65	2.96e-64
STK39	1.02261	5.16e-41	3.16e-40
H2AFZ	1.02277	6.35e-50	5.25e-49
SIAH2	1.02281	6.46e-46	4.65e-45
ABRACL	1.02431	5.05e-36	2.61e-35
CSE1L	1.0253	1.66e-61	2.02e-60
TWF1	1.02601	1.17e-55	1.19e-54
KIF3C	1.02642	1.37e-31	6.03e-31
P4HB	1.02664	8.53e-61	1.02e-59
GNB3	1.02682	1.08e-29	4.42e-29
STRIP2	1.02685	4.87e-22	1.5e-21
HEATR1	1.02696	3.38e-71	5.6e-70
AIMP2	1.02703	1.35e-60	1.61e-59
POLB	1.02759	4.18e-39	2.41e-38
SAA1	1.02773	2.3e-06	3.64e-06
SNRPG	1.02817	2e-43	1.34e-42
HAPLN3	1.0282	6.84e-26	2.42e-25
DBN1	1.02874	1.77e-38	9.97e-38
TOP1MT	1.02894	1.58e-47	1.21e-46
UBE2QL1	1.02934	1.01e-11	2.06e-11
INTS8	1.02951	5.37e-84	1.26e-82
FAM3C	1.02955	2.29e-33	1.08e-32
CCHCR1	1.03053	6.14e-50	5.08e-49
WNT10A	1.03068	5.79e-11	1.14e-10
VANGL2	1.03083	7.76e-16	1.87e-15
[truncated: 1,265 more rows]
