# Supplementary material for: Identification of a prognostic signature based on immunogenic adverse event-related genes to guide therapy for non-small cell lung cancer
Source: Front Immunol. 2026 Jan 12;16:1656375. doi: 10.3389/fimmu.2025.1656375 (PMC12833344; doi:10.3389/fimmu.2025.1656375)
Supplement: Supplementary file 7 [file Table5.xlsx]

## Sheet: Sheet1
The correlation between the expression levels of 565 overlapping DEGs and 30 irAE genes reported in the literature
irAEs genes reported in the literature	DEGs	pvalue	Cor
LY9	SCIMP	0	0.700015
CCL5	CD244	0	0.700207
GPR174	FGD2	0	0.700269
CD96	PPP1R16B	0	0.700356
TIGIT	FGD2	0	0.700833
GZMK	SELPLG	0	0.700888
PLA2G2D	TAGAP	0	0.70094
PLA2G2D	BIN2	0	0.700944
SH2D1A	CD86	0	0.701199
GPR18	ANKRD44	0	0.701435
CRTAM	HLA-DRA	0	0.701539
LCP1	HLA-DRA	0	0.701845
BTLA	EVI2A	0	0.702237
BTLA	FGL2	0	0.70231
BTLA	GIMAP1	0	0.702382
GPR174	CSF2RB	0	0.70241
PLA2G2D	CD19	0	0.70254
CCR7	CSF2RB	0	0.702649
SH2D1A	FGD2	0	0.702793
TIGIT	KLRD1	0	0.702922
CCL5	NCF1	0	0.703053
STAP1	GAPT	0	0.703369
CST7	TBC1D10C	0	0.70338
CCL5	TBX21	0	0.703455
CD96	PRF1	0	0.703564
CST7	GIMAP7	0	0.703706
GPR174	CD53	0	0.703813
LCP1	FGD2	0	0.70387
GZMK	FOXP3	0	0.703973
STAP1	IKZF1	0	0.704001
GPR174	KLRD1	0	0.704007
PLA2G2D	EVI2B	0	0.704016
GPR174	SLA	0	0.704052
BTLA	CD37	0	0.704161
PLA2G2D	PLEK	0	0.704163
CD8A	CD53	0	0.70424
GZMK	LILRB1	0	0.704279
SH2D1A	APBB1IP	0	0.704459
BTLA	CSF2RB	0	0.704595
LY9	GIMAP7	0	0.704781
CD96	KLRD1	0	0.704911
SH2D1A	PRF1	0	0.704952
CST7	ABI3	0	0.705102
PLA2G2D	CD37	0	0.705173
CRTAM	CD86	0	0.70521
LCP1	CD300C	0	0.705261
GPR174	ANKRD44	0	0.705319
GPR18	RCSD1	0	0.705369
CCR7	GIMAP4	0	0.70539
CD27	KLHL6	0	0.705412
PLA2G2D	RCSD1	0	0.705607
CD8A	RCSD1	0	0.70585
TIGIT	APBB1IP	0	0.705907
LCP1	IL16	0	0.705916
CD96	SCIMP	0	0.705956
LCP1	TNFRSF1B	0	0.706201
CCR7	BTK	0	0.706295
GPR174	FGL2	0	0.706393
LCP1	HLA-DMB	0	0.706409
CD8A	IKZF1	0	0.706547
CRTAM	GNGT2	0	0.706577
CST7	SELPLG	0	0.706593
CST7	IL10RA	0	0.706621
SH2D1A	LAPTM5	0	0.706793
SH2D1A	C16orf54	0	0.707137
CRTAM	FCRL6	0	0.707408
LCP1	ARHGAP30	0	0.707414
LCP1	PIK3CG	0	0.707461
CRTAM	ARHGAP25	0	0.707807
STAP1	FCRL5	0	0.707858
CRTAM	CD69	0	0.707936
CRTAM	CTSS	0	0.707977
PLA2G2D	WAS	0	0.70805
CRTAM	FCER1G	0	0.70805
PLA2G2D	CD53	0	0.708613
LCP1	HLA-DPA1	0	0.708738
BTLA	ARHGAP25	0	0.708795
BTLA	ARHGEF6	0	0.708906
SH2D1A	FOXP3	0	0.709256
BTLA	BIN2	0	0.709328
CCR7	ARHGAP25	0	0.709388
CRTAM	MPEG1	0	0.709535
CRTAM	PPP1R16B	0	0.709638
GZMK	NCF1	0	0.7097
LCP1	SIGLEC7	0	0.709704
CD96	GIMAP5	0	0.709843
CRTAM	TNFAIP8L2	0	0.709851
PLA2G2D	NKG7	0	0.709985
LCP1	CD33	0	0.710039
CD27	PTPRC	0	0.710146
GZMK	EVI2A	0	0.710224
GPR18	KLRB1	0	0.710484
LY9	PIK3CG	0	0.710595
GZMK	LPXN	0	0.710595
LCP1	GIMAP6	0	0.710604
LCP1	FGR	0	0.711069
CST7	CD53	0	0.711313
CD96	IRF8	0	0.711349
LCP1	FERMT3	0	0.71141
CCR7	IL12RB1	0	0.711547
CD96	CD244	0	0.711804
SH2D1A	NCF1	0	0.71187
GZMK	GPR65	0	0.71192
CD96	FGL2	0	0.712104
BTLA	TBC1D10C	0	0.712337
SH2D1A	MPEG1	0	0.712351
LCP1	LILRB2	0	0.712432
CD27	BIN2	0	0.712768
CRTAM	AIF1	0	0.712798
CRTAM	APBB1IP	0	0.712895
CD96	DOCK8	0	0.712952
SH2D1A	CYBB	0	0.712997
STAP1	SASH3	0	0.713059
LCP1	HLA-DQA1	0	0.713075
LCP1	ITGAM	0	0.713095
LCP1	FLI1	0	0.713265
GZMK	ARHGAP25	0	0.713472
LY9	CD40LG	0	0.713832
GPR174	BIN2	0	0.713838
GPR174	KLRB1	0	0.713872
CCR7	SPN	0	0.713902
CCR7	DOCK2	0	0.71396
TIGIT	SPN	0	0.714041
CST7	GIMAP4	0	0.714046
SH2D1A	TLR8	0	0.714063
SH2D1A	ARHGEF6	0	0.714125
TIGIT	PLEK	0	0.714162
LY9	DOCK2	0	0.714182
CRTAM	HCST	0	0.714275
SH2D1A	CXCL13	0	0.714491
LCP1	TRPV2	0	0.71466
CCR7	ARHGAP30	0	0.714798
CD27	VPREB3	0	0.715072
PLA2G2D	PPP1R16B	0	0.71522
STAP1	TAGAP	0	0.715246
PLA2G2D	GIMAP4	0	0.715405
GZMK	SLA	0	0.715456
GZMK	CD40LG	0	0.715646
CD96	GPR65	0	0.715945
CRTAM	SELPLG	0	0.716
CRTAM	CD37	0	0.716144
TIGIT	NCF1	0	0.71618
LCP1	CLEC4A	0	0.716267
CCR7	C16orf54	0	0.716453
GZMK	GIMAP1	0	0.71654
SH2D1A	KLRD1	0	0.716624
STAP1	RCSD1	0	0.71669
LCP1	CD37	0	0.716724
CRTAM	CMKLR1	0	0.716836
GPR174	TBC1D10C	0	0.716876
LCP1	SH2B3	0	0.717016
STAP1	CD37	0	0.717019
SH2D1A	CLEC10A	0	0.717135
CD8A	APOL3	0	0.717448
SH2D1A	HLA-DMB	0	0.717637
CRTAM	HLA-DQA1	0	0.717647
CRTAM	P2RY13	0	0.717658
SH2D1A	DOCK8	0	0.717826
GZMK	PPP1R16B	0	0.717833
GZMK	GIMAP6	0	0.717913
CD96	SLA	0	0.718288
SH2D1A	CD52	0	0.718318
GPR174	CD40LG	0	0.718596
CRTAM	APOL3	0	0.718707
CST7	HCST	0	0.718773
LCP1	CCR1	0	0.718811
SH2D1A	P2RY13	0	0.718892
TIGIT	LPXN	0	0.718948
CD96	NCKAP1L	0	0.719042
PLA2G2D	IL16	0	0.719229
LY9	BTK	0	0.719267
SH2D1A	IGSF6	0	0.719358
CD96	APOL3	0	0.719463
TIGIT	GZMH	0	0.719474
CD27	GIMAP7	0	0.719474
CD27	CD53	0	0.719562
CD96	BIN2	0	0.719585
CD8A	IL10RA	0	0.719717
CCL5	GIMAP7	0	0.719777
LY9	CD37	0	0.719807
CCL5	WAS	0	0.719979
SH2D1A	HAVCR2	0	0.720037
CCL5	TBC1D10C	0	0.720394
GZMK	BTK	0	0.720427
GPR174	GIMAP4	0	0.720516
CRTAM	FGD2	0	0.720802
CD96	CD53	0	0.720863
CST7	GZMH	0	0.720912
GPR174	ARHGEF6	0	0.721053
CRTAM	FCGR1A	0	0.721097
LCP1	DOCK8	0	0.721116
TIGIT	SCIMP	0	0.721423
CD96	GZMH	0	0.72176
TIGIT	PRKCB	0	0.721826
SH2D1A	PIK3CG	0	0.722012
GZMK	DOCK2	0	0.722418
CRTAM	ABI3	0	0.722593
GPR174	IRF8	0	0.722806
GPR18	GPR65	0	0.722876
SH2D1A	ADAMDEC1	0	0.722887
CCR7	FOXP3	0	0.723198
LCP1	APBB1IP	0	0.723308
GZMK	PLEK	0	0.723316
GZMK	NCKAP1L	0	0.723758
CRTAM	LAIR1	0	0.723833
PLA2G2D	KLRB1	0	0.723848
CD27	SELPLG	0	0.723872
LY9	PRKCB	0	0.723897
CCR7	PRKCB	0	0.724
CCR7	KLRB1	0	0.724072
TIGIT	PRF1	0	0.72411
LCP1	ITGB2	0	0.724151
PLA2G2D	PTPRC	0	0.72421
CCR7	CD19	0	0.724243
PLA2G2D	TBC1D10C	0	0.724268
LCP1	SIGLEC9	0	0.724313
TIGIT	IRF8	0	0.7244
LCP1	IGSF6	0	0.724444
BTLA	CD53	0	0.724511
CCL5	SASH3	0	0.724673
CD27	BTK	0	0.725003
SH2D1A	GIMAP1	0	0.725179
CD27	IKZF1	0	0.725317
PLA2G2D	GIMAP7	0	0.725424
GPR174	SCIMP	0	0.725486
CRTAM	GIMAP5	0	0.725678
LY9	IRF8	0	0.725704
SH2D1A	ARHGAP25	0	0.725751
BTLA	TFEC	0	0.725755
BTLA	GIMAP7	0	0.725903
CD96	CD40LG	0	0.725965
BTLA	GAPT	0	0.726017
BTLA	KLHL6	0	0.726428
CRTAM	GIMAP1	0	0.726778
CST7	IL12RB1	0	0.726783
CRTAM	CD52	0	0.72702
GZMK	GMFG	0	0.727122
LCP1	BIN2	0	0.72715
LCP1	SAMHD1	0	0.727292
CCR7	TAGAP	0	0.727339
CD96	NKG7	0	0.72735
LCP1	PIK3R5	0	0.727594
GZMK	SCIMP	0	0.727799
CD27	PPP1R16B	0	0.728107
LCP1	FGL2	0	0.728206
LCP1	GPR65	0	0.728281
GZMK	BIN2	0	0.728614
GPR174	SASH3	0	0.728643
BTLA	DOCK8	0	0.728699
LCP1	CMKLR1	0	0.728707
GPR174	GPR65	0	0.728919
TIGIT	GIMAP1	0	0.728936
CRTAM	NCF1	0	0.728979
CRTAM	LAPTM5	0	0.729039
TIGIT	CSF2RB	0	0.72907
BTLA	NCKAP1L	0	0.729365
TIGIT	GIMAP5	0	0.729414
SH2D1A	CD37	0	0.729443
GPR18	PTPRC	0	0.729839
LCP1	ITGAL	0	0.729972
GPR174	NCKAP1L	0	0.730033
CCR7	EVI2B	0	0.730102
CRTAM	HLA-DMB	0	0.730253
CD96	DOCK2	0	0.730305
PLA2G2D	LILRB1	0	0.73065
TIGIT	DOCK8	0	0.73078
LY9	TBC1D10C	0	0.730961
LCP1	DOK2	0	0.731138
CCR7	PTPRC	0	0.731336
LCP1	RCSD1	0	0.731455
LCP1	IL12RB1	0	0.731706
SH2D1A	CSF2RB	0	0.731792
CRTAM	TBX21	0	0.731829
LY9	FCRL5	0	0.732027
CCL5	GIMAP4	0	0.732329
STAP1	CD79A	0	0.732504
TIGIT	CD37	0	0.73262
STAP1	BTK	0	0.732693
SH2D1A	WAS	0	0.732958
LCP1	MYO1F	0	0.733045
SH2D1A	PRKCB	0	0.733368
CRTAM	PRF1	0	0.733563
LY9	CD79A	0	0.733605
SH2D1A	LILRB1	0	0.733879
GPR174	TFEC	0	0.733904
CCR7	GIMAP1	0	0.734337
LCP1	NFAM1	0	0.734472
LCP1	SLCO2B1	0	0.734574
CCL5	HCST	0	0.734733
CRTAM	CYBB	0	0.734859
LCP1	IKZF1	0	0.735057
LCP1	ABI3	0	0.735107
LCP1	TLR8	0	0.735109
TIGIT	ARHGAP25	0	0.735146
LCP1	FCER1G	0	0.735161
CST7	WAS	0	0.735294
CRTAM	IGSF6	0	0.735673
CCR7	IL10RA	0	0.735765
TIGIT	ARHGAP30	0	0.736355
LCP1	ARHGEF6	0	0.736442
CRTAM	WAS	0	0.736538
CRTAM	GMFG	0	0.736612
CCL5	APOL3	0	0.736804
LCP1	PLEKHO2	0	0.736861
CD8A	KLRB1	0	0.736896
CRTAM	SPN	0	0.737002
CD27	POU2AF1	0	0.73715
BTLA	GPR65	0	0.737188
CD27	FOXP3	0	0.737323
LY9	ITGAL	0	0.737403
CRTAM	GIMAP2	0	0.73752
LCP1	TNFAIP8L2	0	0.737687
TIGIT	TBX21	0	0.737712
SH2D1A	GIMAP2	0	0.737879
CCL5	UBD	0	0.73812
PLA2G2D	IRF8	0	0.738146
LCP1	LRRC25	0	0.738156
CCR7	RASGRP2	0	0.738884
CRTAM	FGL2	0	0.739536
BTLA	GIMAP4	0	0.739669
CD96	IL10RA	0	0.739732
CCR7	WAS	0	0.739823
GPR174	IL12RB1	0	0.740041
GPR174	PRKCB	0	0.740056
TIGIT	GIMAP7	0	0.740241
CD8A	SASH3	0	0.740478
LY9	PTPRC	0	0.740537
CRTAM	GBP4	0	0.740774
CD96	GBP4	0	0.740798
CRTAM	LILRB1	0	0.740813
CD96	TAGAP	0	0.741387
GPR174	EVI2B	0	0.741519
BTLA	ITGAL	0	0.741648
PLA2G2D	IL10RA	0	0.74171
PLA2G2D	SCIMP	0	0.741887
BTLA	IL10RA	0	0.741981
CD96	GIMAP7	0	0.742086
CRTAM	EVI2A	0	0.742391
GZMK	CD37	0	0.742483
CD96	IL16	0	0.74257
CD8A	PTPRC	0	0.743637
BTLA	SASH3	0	0.743658
CST7	SASH3	0	0.744136
BTLA	BTK	0	0.744172
CD27	C16orf54	0	0.744442
TIGIT	CD53	0	0.744467
CD96	TBC1D10C	0	0.744694
GZMK	WAS	0	0.74499
CCL5	ITGAL	0	0.7451
STAP1	EVI2B	0	0.745579
CD8A	TBX21	0	0.74562
CD27	RCSD1	0	0.746007
CRTAM	LPXN	0	0.746044
GPR174	PPP1R16B	0	0.746314
CST7	GMFG	0	0.746579
LCP1	SPI1	0	0.746626
LCP1	AIF1	0	0.746805
LY9	SASH3	0	0.74699
CCR7	CD22	0	0.74703
LCP1	LILRB1	0	0.747087
TIGIT	NCKAP1L	0	0.747102
STAP1	CD22	0	0.747635
CCR7	GIMAP7	0	0.747868
CRTAM	KLRD1	0	0.748056
CST7	NKG7	0	0.74815
CCR7	TBC1D10C	0	0.748397
TIGIT	APOL3	0	0.748523
LY9	PPP1R16B	0	0.748529
SH2D1A	GBP4	0	0.748533
BTLA	PIK3CG	0	0.748784
SH2D1A	CD244	0	0.748881
PLA2G2D	IL12RB1	0	0.748896
LCP1	P2RY13	0	0.748958
TIGIT	LILRB1	0	0.749411
LCP1	SLC7A7	0	0.74961
CCR7	IRF8	0	0.750124
CD27	KLRB1	0	0.75042
PLA2G2D	SASH3	0	0.751114
BTLA	SLA	0	0.75115
SH2D1A	LPXN	0	0.751172
CRTAM	IL16	0	0.75118
LCP1	TAGAP	0	0.751296
SH2D1A	CD40LG	0	0.751708
CD96	EVI2B	0	0.751717
GPR18	IKZF1	0	0.751984
GZMK	TAGAP	0	0.752089
CRTAM	BTK	0	0.752291
CD8A	GIMAP7	0	0.752592
CRTAM	BIN2	0	0.753776
CRTAM	GIMAP6	0	0.754022
CD27	NCF1	0	0.754183
CD8A	TBC1D10C	0	0.754271
CD27	IL12RB1	0	0.754349
GZMK	IKZF1	0	0.754427
LCP1	WAS	0	0.754572
GPR174	IL16	0	0.754612
CRTAM	PLEK	0	0.754634
PLA2G2D	NCF1	0	0.754829
GPR174	DOCK8	0	0.754857
CD96	GIMAP4	0	0.755114
LCP1	IRF8	0	0.755404
SH2D1A	FGL2	0	0.755448
CRTAM	TLR8	0	0.756015
CD96	SASH3	0	0.756074
LY9	IL10RA	0	0.756133
SH2D1A	GMFG	0	0.756244
TIGIT	SLA	0	0.756308
HLA-DQA2	HLA-DQB2	0	0.756491
CRTAM	TBC1D10C	0	0.756715
CD27	TAGAP	0	0.756972
SH2D1A	PPP1R16B	0	0.757008
LY9	KLRB1	0	0.757037
TIGIT	WAS	0	0.757521
GZMK	IRF8	0	0.758413
CD8A	CD244	0	0.758515
CRTAM	DOCK2	0	0.758595
TIGIT	PPP1R16B	0	0.759046
GPR174	IL10RA	0	0.75909
CD8A	KLRD1	0	0.759255
TIGIT	KLRB1	0	0.759284
CD96	RCSD1	0	0.75934
LY9	TAGAP	0	0.759443
CD8A	ITGAL	0	0.759636
GPR174	RCSD1	0	0.76007
BTLA	DOCK2	0	0.760208
LCP1	GIMAP4	0	0.760498
LY9	CD19	0	0.760587
LCP1	SPN	0	0.760799
BTLA	SCIMP	0	0.761019
LCP1	SLA	0	0.761061
GPR174	PIK3CG	0	0.761388
SH2D1A	DOCK2	0	0.761511
SH2D1A	GIMAP5	0	0.761968
CRTAM	HAVCR2	0	0.762443
CRTAM	SLA	0	0.762515
GZMK	KLRB1	0	0.762678
CCR7	RCSD1	0	0.763037
LCP1	SCIMP	0	0.763116
CD8A	GIMAP4	0	0.763151
CRTAM	IRF8	0	0.76346
CCR7	CD40LG	0	0.763817
CRTAM	IKZF1	0	0.763977
SH2D1A	NCKAP1L	0	0.763984
SH2D1A	BTK	0	0.76399
GZMK	CD53	0	0.764156
LCP1	IL10RA	0	0.764179
GZMK	TBC1D10C	0	0.764305
CD27	P2RX1	0	0.764909
BTLA	PPP1R16B	0	0.765086
GPR18	GIMAP5	0	0.765089
LCP1	C3AR1	0	0.765162
LCP1	LAIR1	0	0.765219
TIGIT	GIMAP4	0	0.765259
BTLA	ANKRD44	0	0.765376
SH2D1A	GIMAP6	0	0.765509
LY9	EVI2B	0	0.765541
LY9	KLHL6	0	0.765758
LCP1	HAVCR2	0	0.765997
SH2D1A	SLA	0	0.766749
LCP1	SELPLG	0	0.767286
TIGIT	RCSD1	0	0.767704
LCP1	BTK	0	0.767745
CD96	IL12RB1	0	0.767784
CRTAM	KLRB1	0	0.767827
CRTAM	RCSD1	0	0.767922
LCP1	MNDA	0	0.768156
STAP1	IL16	0	0.768183
CD27	WAS	0	0.768273
CCR7	SASH3	0	0.768894
TIGIT	EVI2B	0	0.769396
TIGIT	BIN2	0	0.770155
LCP1	LPXN	0	0.770203
LCP1	MPEG1	0	0.770703
GZMK	IL10RA	0	0.770786
SH2D1A	TFEC	0	0.770841
TIGIT	GBP4	0	0.771136
SH2D1A	PLEK	0	0.771184
LY9	IKZF1	0	0.771233
SH2D1A	CD69	0	0.771451
LCP1	CD86	0	0.771538
CD27	IL10RA	0	0.771653
BTLA	IRF8	0	0.772103
CD27	CD37	0	0.772648
TIGIT	TAGAP	0	0.772781
GZMK	EVI2B	0	0.772957
BTLA	TAGAP	0	0.772957
CCR7	ITGAL	0	0.773219
BTLA	CD40LG	0	0.773427
SH2D1A	BIN2	0	0.773692
PLA2G2D	ITGAL	0	0.77392
GPR174	ITGAL	0	0.775306
LY9	RCSD1	0	0.775598
TIGIT	NKG7	0	0.775672
CCR7	IKZF1	0	0.775684
CRTAM	TFEC	0	0.775862
TIGIT	IL16	0	0.776495
BTLA	GIMAP5	0	0.776717
CRTAM	TAGAP	0	0.776742
GPR174	TAGAP	0	0.777142
GZMK	RCSD1	0	0.777359
CD96	KLRB1	0	0.777883
GZMK	GZMH	0	0.777898
GZMK	NKG7	0	0.777923
SH2D1A	SCIMP	0	0.778831
CCL5	GBP4	0	0.778907
CD8A	PRF1	0	0.778989
BTLA	PRKCB	0	0.779404
CRTAM	NCKAP1L	0	0.779831
CRTAM	GIMAP7	0	0.779964
SH2D1A	GZMH	0	0.780108
TIGIT	DOCK2	0	0.780252
LCP1	EVI2B	0	0.78042
CD27	ITGAL	0	0.780881
GPR174	DOCK2	0	0.781048
CD96	IKZF1	0	0.781062
CRTAM	SCIMP	0	0.781466
CCR7	PPP1R16B	0	0.781658
LCP1	SASH3	0	0.782606
LCP1	CSF2RB	0	0.782809
BTLA	IL16	0	0.783509
CRTAM	EVI2B	0	0.78381
GZMK	IL16	0	0.783951
CCL5	PRF1	0	0.784127
CD27	EVI2B	0	0.784572
TIGIT	SASH3	0	0.78465
CCR7	IL16	0	0.785416
TIGIT	TBC1D10C	0	0.785498
GZMK	IL12RB1	0	0.785665
CD96	ITGAL	0	0.786192
LCP1	DOCK2	0	0.78628
CRTAM	GPR65	0	0.787824
CRTAM	IL10RA	0	0.788649
STAP1	CD19	0	0.790066
PLA2G2D	ADAMDEC1	0	0.79047
SH2D1A	EVI2A	0	0.790861
CD8A	GBP4	0	0.791174
GZMK	GIMAP4	0	0.791365
BTLA	EVI2B	0	0.79138
GZMK	GIMAP7	0	0.791479
BTLA	KLRB1	0	0.79173
CRTAM	CD53	0	0.791754
CCL5	IL12RB1	0	0.793185
LCP1	PLEK	0	0.79357
CD27	SASH3	0	0.794217
LCP1	PTPRC	0	0.795071
CCR7	CD37	0	0.79527
CD96	PTPRC	0	0.795319
SH2D1A	IL16	0	0.795696
CD27	TBC1D10C	0	0.795711
LCP1	LAPTM5	0	0.795813
CRTAM	CD244	0	0.796606
TIGIT	IL10RA	0	0.796629
GZMK	PTPRC	0	0.797559
GZMK	SASH3	0	0.798122
CD27	FCRL5	0	0.798571
GZMK	ITGAL	0	0.79916
LY9	IL16	0	0.799869
SH2D1A	NKG7	0	0.800104
SH2D1A	TBC1D10C	0	0.801232
CRTAM	GZMH	0	0.801871
TIGIT	FOXP3	0	0.801892
CRTAM	SASH3	0	0.802774
CRTAM	ITGAL	0	0.803049
CD8A	IL12RB1	0	0.804004
SH2D1A	IRF8	0	0.804326
SH2D1A	IL10RA	0	0.804492
LCP1	CYBB	0	0.805734
BTLA	RCSD1	0	0.806647
SH2D1A	CD53	0	0.807325
LCP1	CD4	0	0.808923
GPR174	GIMAP5	0	0.809319
LCP1	CD53	0	0.809458
CRTAM	IL12RB1	0	0.809737
SH2D1A	GPR65	0	0.810732
SH2D1A	IKZF1	0	0.811009
CRTAM	NKG7	0	0.811297
SH2D1A	ITGAL	0	0.811639
SH2D1A	TAGAP	0	0.811923
TIGIT	PTPRC	0	0.813961
BTLA	PTPRC	0	0.814868
CD27	IGLL5	0	0.815047
SH2D1A	RCSD1	0	0.815057
SH2D1A	EVI2B	0	0.81579
CRTAM	GIMAP4	0	0.81628
GPR174	IKZF1	0	0.818517
CRTAM	PTPRC	0	0.819043
SH2D1A	GIMAP7	0	0.819212
TIGIT	IKZF1	0	0.820606
LCP1	NCKAP1L	0	0.820821
CD27	DERL3	0	0.822127
SH2D1A	IL12RB1	0	0.823224
GPR174	PTPRC	0	0.825843
TIGIT	IL12RB1	0	0.827345
SH2D1A	SASH3	0	0.827992
SH2D1A	GIMAP4	0	0.834066
CD27	IL16	0	0.837445
SH2D1A	KLRB1	0	0.838843
BTLA	IKZF1	0	0.839073
TIGIT	ITGAL	0	0.847177
CD27	CD19	0	0.848157
CD27	MZB1	0	0.862692
CCL5	GZMH	0	0.86274
SH2D1A	PTPRC	0	0.867515
CCL5	NKG7	0	0.881608
CD8A	GZMH	0	0.893669
CD8A	NKG7	0	0.903809
CD27	CD79A	0	0.910184
