# Supplementary material for: Identification of a prognostic signature based on immunogenic adverse event-related genes to guide therapy for non-small cell lung cancer
Source: Front Immunol. 2026 Jan 12;16:1656375. doi: 10.3389/fimmu.2025.1656375 (PMC12833344; doi:10.3389/fimmu.2025.1656375)
Supplement: Supplementary file 8 [file Table6.xlsx]

## Sheet: Sheet1
GO and KEGG Pathway Analysis of 132 DEGs
Category	Term	Count	PValue	FDR	Genes
GOTERM_BP_DIRECT	GO:0006955~immune response	28	3.54e-18	2.98e-15	CD86, ADAMDEC1, IGSF6, GPR65, WAS, CXCL13, SAMHD1, PIK3CG, CTSS, PIK3R5, SPN, VPREB3, HLA-DMB, FCGR1A, HLA-DQA1, CMKLR1, HLA-DPA1, CCR1, IL16, LILRB2, TNFRSF1B, CLEC4A, CD4, CD40LG, IRF8, HLA-DRA, CD22, HLA-DQB2
GOTERM_BP_DIRECT	GO:0042102~positive regulation of T cell proliferation	11	1.11e-11	4.69e-09	SASH3, CD86, HLA-DMB, PTPRC, CD40LG, NCKAP1L, LILRB2, IL12RB1, AIF1, HAVCR2, HLA-DPA1
GOTERM_BP_DIRECT	GO:0007166~cell surface receptor signaling pathway	17	1.76e-10	4.94e-08	CD86, CCR1, SIGLEC9, IGSF6, KLRB1, FCRL5, FCRL6, LILRB2, CXCL13, SPN, CLEC4A, DOK2, CD4, PTPRC, CD40LG, KLRD1, FCGR1A
GOTERM_BP_DIRECT	GO:0002250~adaptive immune response	20	3.18e-10	6.7e-08	CD86, PRKCB, CLEC10A, LILRB1, LILRB2, PIK3CG, CTSS, CLEC4A, CD79A, CD4, HLA-DMB, BTK, HLA-DRA, KLRD1, CD244, HLA-DQA1, HLA-DQB2, LAIR1, HAVCR2, HLA-DPA1
GOTERM_BP_DIRECT	GO:0006954~inflammatory response	17	1.02e-08	1.71e-06	CCR1, NFAM1, ITGB2, CYBB, NKG7, CXCL13, ITGAL, TNFRSF1B, AIF1, FOXP3, PIK3CG, CD40LG, C3AR1, TLR8, APOL3, HAVCR2, CMKLR1
GOTERM_BP_DIRECT	GO:0050853~B cell receptor signaling pathway	10	1.81e-07	2.18e-05	IGLL5, CD79A, PTPRC, KLHL6, PRKCB, CD19, NFAM1, BTK, MNDA, NCKAP1L
GOTERM_BP_DIRECT	GO:0032729~positive regulation of interferon-gamma production	8	6.13e-07	5.86e-05	SASH3, IRF8, TLR8, LILRB1, IL12RB1, CD244, HAVCR2, HLA-DPA1
GOTERM_BP_DIRECT	GO:0032753~positive regulation of interleukin-4 production	6	6.26e-07	5.86e-05	SASH3, CD86, FCER1G, CD40LG, FOXP3, HAVCR2
GOTERM_BP_DIRECT	GO:0007165~signal transduction	25	1.06e-06	8.94e-05	GMFG, SLA, CSF2RB, ITGAL, RASGRP2, SPN, TAGAP, LPXN, IL12RB1, FCGR1A, SH2B3, CD33, CD53, PRKCB, NFAM1, IL16, LILRB1, LILRB2, ARHGAP25, APBB1IP, DOK2, CD4, ARHGAP30, P2RX1, CD244
GOTERM_BP_DIRECT	GO:0042110~T cell activation	7	1.3e-06	9.97e-05	CD86, CD4, PTPRC, WAS, TNFAIP8L2, FOXP3, PIK3CG
GOTERM_BP_DIRECT	GO:0045087~innate immune response	17	1.79e-06	0.000125	ITGAM, FCER1G, NCF1, CLEC10A, CYBB, SLA, SAMHD1, MPEG1, PIK3CG, FGR, IGLL5, BTK, TLR8, TNFAIP8L2, FCGR1A, CD244, HAVCR2
GOTERM_BP_DIRECT	GO:0050870~positive regulation of T cell activation	6	2.08e-06	0.000135	CD4, HLA-DMB, HLA-DRA, HLA-DQB2, HLA-DQA1, HLA-DPA1
GOTERM_BP_DIRECT	GO:0042113~B cell activation	6	2.8e-06	0.000168	CD86, CD79A, PRKCB, TBC1D10C, BTK, CD22
GOTERM_BP_DIRECT	GO:0002503~peptide antigen assembly with MHC class II protein complex	5	3.21e-06	0.00018	HLA-DMB, HLA-DRA, HLA-DQB2, HLA-DQA1, HLA-DPA1
GOTERM_BP_DIRECT	GO:0007229~integrin-mediated signaling pathway	8	6.1e-06	0.000319	FGR, ADAMDEC1, ITGAM, CD40LG, ITGB2, PLEK, ITGAL, FERMT3
GOTERM_BP_DIRECT	GO:0002504~antigen processing and presentation of peptide or polysaccharide antigen via MHC class II	5	6.44e-06	0.000319	HLA-DMB, HLA-DRA, HLA-DQB2, HLA-DQA1, HLA-DPA1
GOTERM_BP_DIRECT	GO:0042130~negative regulation of T cell proliferation	6	1.33e-05	0.00062	SPN, CD86, LILRB1, LILRB2, FOXP3, HAVCR2
GOTERM_BP_DIRECT	GO:0006968~cellular defense response	6	1.96e-05	0.000867	SPN, NCF1, PRF1, MNDA, LILRB2, CD300C
GOTERM_BP_DIRECT	GO:0002639~positive regulation of immunoglobulin production	5	2.26e-05	0.000949	SASH3, CD86, PTPRC, MZB1, BTK
GOTERM_BP_DIRECT	GO:0032703~negative regulation of interleukin-2 production	5	2.62e-05	0.00104977	PTPRC, TBX21, LAPTM5, FOXP3, HAVCR2
GOTERM_BP_DIRECT	GO:0007159~leukocyte cell-cell adhesion	5	4.51e-05	0.00165473	PTPRC, CD40LG, ITGB2, ITGAL, FERMT3
GOTERM_BP_DIRECT	GO:0032755~positive regulation of interleukin-6 production	7	4.52e-05	0.00165473	POU2AF1, BTK, TLR8, IL16, LILRB2, SCIMP, AIF1
GOTERM_BP_DIRECT	GO:0002357~defense response to tumor cell	4	6.45e-05	0.00226402	SPI1, ABI3, LAPTM5, PRF1
GOTERM_BP_DIRECT	GO:0050778~positive regulation of immune response	5	8.09e-05	0.00272385	HLA-DMB, HLA-DRA, HLA-DQB2, HLA-DQA1, HLA-DPA1
GOTERM_BP_DIRECT	GO:0006911~phagocytosis, engulfment	7	8.78e-05	0.00284444	IGLL5, ITGAM, BIN2, ITGB2, FCGR1A, ARHGAP25, AIF1
GOTERM_BP_DIRECT	GO:0006935~chemotaxis	7	0.000121	0.0037864	SPN, CCR1, C3AR1, IL16, NCKAP1L, DOCK2, CMKLR1
GOTERM_BP_DIRECT	GO:0032735~positive regulation of interleukin-12 production	5	0.000161	0.00483347	CD40LG, LAPTM5, IRF8, IL16, SCIMP
GOTERM_BP_DIRECT	GO:0019882~antigen processing and presentation	5	0.000176	0.00509756	HLA-DMB, HLA-DRA, CTSS, HLA-DQA1, HLA-DPA1
GOTERM_BP_DIRECT	GO:0002291~T cell activation via T cell receptor contact with antigen bound to MHC molecule on antigen presenting cell	3	0.000229	0.00643495	APBB1IP, FGL2, ITGAL
GOTERM_BP_DIRECT	GO:0071346~cellular response to interferon-gamma	6	0.000388	0.0105387	WAS, IRF8, IL12RB1, AIF1, GBP4, HLA-DPA1
GOTERM_BP_DIRECT	GO:0019221~cytokine-mediated signaling pathway	7	0.00041	0.0107937	CCR1, IL10RA, IL16, LILRB1, CSF2RB, LILRB2, IL12RB1
GOTERM_BP_DIRECT	GO:0032760~positive regulation of tumor necrosis factor production	6	0.000531	0.0135504	SPN, SASH3, PTPRC, BTK, CYBB, HAVCR2
GOTERM_BP_DIRECT	GO:0001782~B cell homeostasis	4	0.000553	0.0136768	SASH3, NCKAP1L, FOXP3, GAPT
GOTERM_BP_DIRECT	GO:0042590~antigen processing and presentation of exogenous peptide antigen via MHC class I	3	0.000569	0.0136768	CLEC4A, FCER1G, FCGR1A
GOTERM_BP_DIRECT	GO:0007155~cell adhesion	12	0.000795	0.0185924	CLEC4A, CCR1, CD4, SELPLG, ITGAM, SIGLEC9, ITGB2, LPXN, ITGAL, SIGLEC7, CD33, CD22
GOTERM_BP_DIRECT	GO:0051056~regulation of small GTPase mediated signal transduction	6	0.000898	0.0204272	ARHGAP30, DOCK8, TAGAP, DOCK2, FGD2, ARHGEF6
GOTERM_BP_DIRECT	GO:0001915~negative regulation of T cell mediated cytotoxicity	3	0.00105259	0.0233231	PTPRC, KLRD1, LILRB1
GOTERM_BP_DIRECT	GO:0071222~cellular response to lipopolysaccharide	7	0.0012301	0.0265575	CD86, IRF8, LILRB1, LILRB2, CXCL13, TNFRSF1B, HAVCR2
GOTERM_BP_DIRECT	GO:0002314~germinal center B cell differentiation	3	0.00134781	0.0283715	SPI1, POU2AF1, IRF8
GOTERM_BP_DIRECT	GO:0032743~positive regulation of interleukin-2 production	4	0.00145119	0.0298024	SASH3, CD86, CD4, PTPRC
GOTERM_BP_DIRECT	GO:0032720~negative regulation of tumor necrosis factor production	5	0.00150452	0.0301621	CLEC4A, LILRB1, FOXP3, CD33, HAVCR2
GOTERM_BP_DIRECT	GO:0030593~neutrophil chemotaxis	5	0.00172652	0.0338076	FCER1G, ITGB2, NCKAP1L, CXCL13, PIK3CG
GOTERM_BP_DIRECT	GO:0050776~regulation of immune response	4	0.00183242	0.0350659	SPN, FCGR1A, HCST, CD22
GOTERM_BP_DIRECT	GO:0001771~immunological synapse formation	3	0.00204242	0.0376444	DOCK8, PRF1, DOCK2
GOTERM_BP_DIRECT	GO:0016064~immunoglobulin mediated immune response	5	0.00205658	0.0376444	IGLL5, FCER1G, CD19, TLR8, CSF2RB
GOTERM_BP_DIRECT	GO:0051926~negative regulation of calcium ion transport	3	0.00244093	0.0437291	LILRB1, LILRB2, CD33
GOTERM_BP_DIRECT	GO:0007204~positive regulation of cytosolic calcium ion concentration	6	0.0027193	0.0475819	CCR1, CD52, C3AR1, CXCL13, PIK3CG, CMKLR1
GOTERM_BP_DIRECT	GO:0042100~B cell proliferation	4	0.00276902	0.0475819	SASH3, CD79A, PTPRC, CD40LG
GOTERM_BP_DIRECT	GO:0030890~positive regulation of B cell proliferation	4	0.00294886	0.048685	SASH3, PTPRC, BTK, NCKAP1L
GOTERM_BP_DIRECT	GO:0032689~negative regulation of interferon-gamma production	4	0.00294886	0.048685	LAPTM5, LILRB1, FOXP3, HAVCR2
KEGG_PATHWAY	hsa04514:Cell adhesion molecules	14	1.99e-10	2.43e-08	CD86, SELPLG, ITGAM, ITGB2, ITGAL, SPN, CD4, HLA-DMB, PTPRC, CD40LG, HLA-DRA, CD22, HLA-DQA1, HLA-DPA1
KEGG_PATHWAY	hsa04640:Hematopoietic cell lineage	11	4.31e-09	2.63e-07	CD4, ITGAM, HLA-DMB, CD19, HLA-DRA, CD37, FCGR1A, CD33, CD22, HLA-DQA1, HLA-DPA1
KEGG_PATHWAY	hsa04062:Chemokine signaling pathway	11	2.3e-06	3.51e-05	FGR, CCR1, GNGT2, NCF1, PRKCB, WAS, DOCK2, CXCL13, RASGRP2, PIK3CG, PIK3R5
KEGG_PATHWAY	hsa04145:Phagosome	10	2.69e-06	3.65e-05	ITGAM, HLA-DMB, NCF1, ITGB2, CYBB, HLA-DRA, FCGR1A, CTSS, HLA-DQA1, HLA-DPA1
KEGG_PATHWAY	hsa04659:Th17 cell differentiation	8	2.1e-05	0.000151	CD4, HLA-DMB, TBX21, HLA-DRA, IL12RB1, FOXP3, HLA-DQA1, HLA-DPA1
KEGG_PATHWAY	hsa04612:Antigen processing and presentation	7	3.22e-05	0.000207	CD4, HLA-DMB, HLA-DRA, KLRD1, CTSS, HLA-DQA1, HLA-DPA1
KEGG_PATHWAY	hsa04662:B cell receptor signaling pathway	7	4.91e-05	0.000284	CD79A, PRKCB, CD19, BTK, LILRB1, LILRB2, CD22
KEGG_PATHWAY	hsa04611:Platelet activation	8	5.13e-05	0.000284	APBB1IP, FCER1G, P2RX1, BTK, RASGRP2, PIK3CG, FERMT3, PIK3R5
KEGG_PATHWAY	hsa04650:Natural killer cell mediated cytotoxicity	8	5.97e-05	0.000317	FCER1G, PRKCB, ITGB2, PRF1, KLRD1, ITGAL, HCST, CD244
KEGG_PATHWAY	hsa04658:Th1 and Th2 cell differentiation	7	8.19e-05	0.000416	CD4, HLA-DMB, TBX21, HLA-DRA, IL12RB1, HLA-DQA1, HLA-DPA1
KEGG_PATHWAY	hsa04670:Leukocyte transendothelial migration	6	0.00201611	0.00878449	ITGAM, NCF1, PRKCB, ITGB2, CYBB, ITGAL
KEGG_PATHWAY	hsa04060:Cytokine-cytokine receptor interaction	9	0.00225355	0.00948047	CCR1, CD4, CD40LG, IL10RA, IL16, CSF2RB, CXCL13, IL12RB1, TNFRSF1B
KEGG_PATHWAY	hsa04666:Fc gamma R-mediated phagocytosis	5	0.00715682	0.0264585	PTPRC, NCF1, PRKCB, WAS, FCGR1A
KEGG_PATHWAY	hsa04015:Rap1 signaling pathway	6	0.024972	0.0489605	APBB1IP, ITGAM, PRKCB, ITGB2, ITGAL, RASGRP2
