# Supplementary material for: Identification of a prognostic signature based on immunogenic adverse event-related genes to guide therapy for non-small cell lung cancer
Source: Front Immunol. 2026 Jan 12;16:1656375. doi: 10.3389/fimmu.2025.1656375 (PMC12833344; doi:10.3389/fimmu.2025.1656375)
Supplement: Supplementary file 9 [file Table7.xlsx]

## Sheet: Sheet1
Comparison of General Information between Two Groups of Patients
Item	Category	no-irAEs（n=25）	irAEs（n=16）	Statistic Value	P-value
Gender(cases)	Females	21（84.00）	10（62.50）	2.4455	0.1179
	Males	4（16.00）	6（37.50）
Pathological type(cases)	Adenocarcinoma	10（40.00）	5（31.25）	1.1676	0.5578
	Squamous cell carcinoma	14（56.00）	9（56.25）
	Other	1（4.00）	2（12.50）
Smoking history(cases)	Yes	13（52.00）	8（50.00）	0.0156	0.9005
	No	12（48.00）	8（50.00）
PS rating (cases)	0~1	23（92.00）	14（87.50）	0.2244	0.6357
	≥2	2（8.00）	2（12.50）
TNM stage(cases)	Stage II	1（4.00）	1（6.25）	0.1757	0.9159
	Stage III	4（16.00）	3（18.75）
	Stage IV	20（80.00）	12（75.00）
Number of immunotherapy lines(cases)	1	13（52.00）	8（50.00）	0.2528	0.8813
	2	7（28.00）	6（37.50）
	≥3	5（20.00）	3（18.75）
Driver gene mutations(cases)	Positive	6（24.00）	3（18.75）	0.157	0.692
	Negative	19（76.00）	13（81.25）
Types of immune drugs(cases)	Camrelizumab	10（40.00）	7（43.75）	2.2628,	0.3226
	Tislelizumab	7（28.00）	7（43.75）
	Sintilimab	8（32.00）	2（12.50）
Age (years)	—	61.44±14.91	62.62±9.86	0.064	0.9493
Neutrophil count（x10^9/L）	—	4.34±1.66	5.14±2.84	1.1408	0.2609
Lymphocyte count（x10^9/L）	—	1.31±0.49	1.44±0.52	0.8093	0.4233
White blood cell count（x10^9/L）	—	6.25±2.05	7.19±2.97	1.2008	0.2371
