# Supplementary material for: Identification of a prognostic signature based on immunogenic adverse event-related genes to guide therapy for non-small cell lung cancer
Source: Front Immunol. 2026 Jan 12;16:1656375. doi: 10.3389/fimmu.2025.1656375 (PMC12833344; doi:10.3389/fimmu.2025.1656375)
Supplement: Supplementary file 10 [file Table8.xlsx]

## Sheet: Sheet1
Comparison of Clinical Efficacy and Immunohistochemistry Results Between the Two Groups of Patients
Item	Category	no-irAEs（n=25）	irAEs（n=16）	Statistic Value	P-value
Progression-Free Survival (months)	—	9.86±5.73	20.00±8.28	4.6409	<0.0001
Overall Survival (months)	—	12.08±6.29	21.37±7.37	4.3142	0.0001
Efficacy Evaluation (cases)	CR	2（8.00）	4（25.00）	2.6746	0.0075
	PR	9（36.00）	10（62.50）
	SD	8（32.00）	1（6.25）
	PD	6（24.00）	1（6.25）
Expression of POU2AF1	Positive	0（0.00）	3（18.75）	5.0576	0.0245
	Negative	25（100.00）	13（81.25）
Expression of CRATM	Positive	4（16.00）	10（62.50）	9.3812	0.0022
	Negative	21（84.00）	6（37.50）
Expression of ANKRD44	Positive	10（40.00）	13（81.25）	6.7405	0.0094
	Negative	15（60.00）	3（18.75）
