# Supplementary material for: Identification of a prognostic signature based on immunogenic adverse event-related genes to guide therapy for non-small cell lung cancer
Source: Front Immunol. 2026 Jan 12;16:1656375. doi: 10.3389/fimmu.2025.1656375 (PMC12833344; doi:10.3389/fimmu.2025.1656375)
Supplement: Supplementary file 11 [file Table9.xlsx]

## Sheet: Sheet1
Original data of samples collected by 920th Hospital
ID Number	irAEs(Yes/No)	irAEs grade	PFS(months)	OS (months)	Response Assessment	Expression of POU2AF1 (Negative:0-2, Positive:3-6)	Expression of CRTAM (Negative:0-2, Positive:3-6)	Expression of ANKRD44 (Negative:0-2, Positive:3-6)	Survival Status(Dead=1, Alive=0)
1	No	—	7	7	PR	0	1	3	0
2	No	—	10	10	PR	0	1	0	0
3	No	—	8	25	PD	0	5	4	1
4	No	—	7	10	SD	0	1	1	1
5	No	—	7	7	PR	1	0	3	0
6	No	—	19	19	PD	0	0	0	0
7	No	—	6	6	PD	1	2	0	0
8	No	—	9	14	SD	0	1	1	1
9	No	—	10	10	PR	0	0	1	0
10	No	—	7	11	PR	0	0	5	1
11	No	—	30	30	SD	1	3	3	0
12	No	—	10	11	PR	0	1	0	0
13	No	—	7	9	PD	0	1	0	1
14	No	—	9	9	PR	0	0	1	0
15	No	—	11	11	PD	0	4	0	0
16	No	—	11	22	PR	0	1	0	1
17	No	—	16	16	CR	0	0	0	0
18	No	—	7	7	SD	0	1	3	0
19	No	—	20	20	CR	0	4	0	0
20	No	—	9	11	SD	0	1	4	1
21	No	—	4	5	PD	1	1	4	0
22	No	—	6	9	PR	0	0	3	1
23	No	—	7	8	SD	0	0	0	0
24	No	—	6	6	SD	0	2	0	0
25	No	—	3	9	SD	0	1	4	1
26	Yes	2	26	26	PR	5	3	5	0
27	Yes	3	24	24	PR	2	3	5	0
28	Yes	2	15	15	PR	1	1	1	0
29	Yes	3	28	31	CR	1	4	6	0
30	Yes	1	13	13	CR	0	0	1	0
31	Yes	1	8	11	PR	0	1	4	1
32	Yes	2	31	31	CR	1	5	5	0
33	Yes	3	30	30	PR	2	4	5	0
34	Yes	2	25	25	PR	1	1	6	0
35	Yes	2	25	25	PR	4	4	4	0
36	Yes	3	6	21	PD	2	4	5	1
37	Yes	1	8	8	PR	6	0	5	0
38	Yes	3	21	21	SD	0	3	5	0
39	Yes	2	24	24	PR	0	3	4	0
40	Yes	2	26	26	PR	1	3	6	0
41	Yes	4	10	10	CR	1	0	0	0
