# Supplementary material for: Identification of a prognostic signature based on immunogenic adverse event-related genes to guide therapy for non-small cell lung cancer
Source: Front Immunol. 2026 Jan 12;16:1656375. doi: 10.3389/fimmu.2025.1656375 (PMC12833344; doi:10.3389/fimmu.2025.1656375)
Supplement: Supplementary file 12 [file Table10.xlsx]

## Sheet: Sheet1
Single and multifactorial regression analysis of clinical prognostic factors
Clinical characteristics	Uni-variable cox		Multi-variable cox
	HR (95% CI)	P value	HR (95% CI)	P value
Age (years, mean±sd)	1.012 [1.001-1.023]	0.0357	1.017 [1.003-1.030]	0.0151
Gender (Male/Female)	1.414 [0.929-1.402]	0.207	-	-
Pathologic M (M0/M1)	2.258 [0.843-3.561]	0.317	-	-
Pathologic N (N0/N1/N2)	1.409 [0.840-1.602]	0.118	-	-
Pathologic T (T1/T2/T3/T4)	1.423 [1.254-1.615]	4.76e-08	1.171 [0.977-1.402]	0.0873
Pathologic stage (I / II / III / IV)	1.478 [1.329-1.643]	2.78e-13	1.303 [1.120-1.517]	0.000631
Recurrence (Yes/No)	2.254 [1.789-2.84]	1.34e-12	2.158 [1.703-2.734]	1.86e-10
irAE scores status (High/Low)	0.737 [0.587-0.924]	0.00787	0.873 [0.653-1.167]	0.358
RS status (High/Low)	1.371 [1.123-1.675]	0.0019	1.303 [1.012-1.677]	0.04
